# Supplementary material for: Microarray-based approach identifies microRNAs and their target functional patterns in polycystic kidney disease
Source: BMC Genomics. 2008 Dec 23;9:624. doi: 10.1186/1471-2164-9-624 (PMC2640396; doi:10.1186/1471-2164-9-624)
Supplement: Additional file 1 — Significantly regulated mRNAs. This table shows significantly regulated mRNAs on the Affymetrix chips obtained from SAS analysis. [file 1471-2164-9-624-S1.xls]

## Sheet: supp1_significant_genes_sas
Additional file 1: Significantly regulated mRNAs on Affymetrix arrays from SAS Analysis
Affyid	GeneChip Array	Species Scientific Name	Annotation Date	Sequence Type	Sequence Source	Transcript ID(Array Design)	Target Description	Representative Public ID	Archival UniGene Cluster	UniGene ID	Genome Version	Alignments	Gene Title	Gene Symbol	Chromosomal Location	Unigene Cluster Type	Ensembl	Entrez Gene	SwissProt	EC	OMIM	RefSeq Protein ID	RefSeq Transcript ID	FlyBase	AGI	WormBase	MGI Name	RGD Name	SGD accession number	Gene Ontology Biological Process	Gene Ontology Cellular Component	Gene Ontology Molecular Function	Pathway	Protein Families	Protein Domains	InterPro	Trans Membrane	QTL	Annotation Description	Annotation Transcript Cluster	Transcript Assignments	Annotation Notes	Variancechipid	VarianceResidual	RSquared	ProbFType3_group	ProbFType3_Probe	Lsmean group disease	Lsmean group healthy
										AFFX-DapX-5																																	0.00921895	0.0249933	0.763233	8.29798e-07	5.30612e-37	-1.63032	-1.33016
										AFFX-DapX-M																																	0.00709633	0.0313279	0.838317	3.10744e-09	5.67413e-62	-1.54124	-1.20853
										AFFX-LysX-5																																	0.0072669	0.0287564	0.975062	4.30992e-07	3.146e-155	-1.39492	-1.11375
										AFFX-LysX-M																																	0.00510089	0.0251014	0.933385	1.9417e-06	1.43456e-109	-1.35245	-1.12702
										AFFX-PheX-5																																	0.00824806	0.0201865	0.832801	1.95229e-07	1.18112e-55	-1.5828	-1.28373
										AFFX-ThrX-3																																	0.0042184	0.0348433	0.953798	7.08098e-07	1.38562e-127	-1.18801	-0.960011
										AFFX-TrpnX-3																																	0.00882768	0.0297639	0.900126	1.36307e-06	2.84912e-88	-1.58192	-1.29021
										AFFX-r2-Bs-dap-5																																	0.000983501	0.0375753	0.776623	5.22541e-14	1.6987e-27	-1.5643	-1.23376
										AFFX-r2-Bs-dap-M																																	0.00955851	0.0339697	0.884168	5.82104e-07	3.90133e-43	-1.60871	-1.26409
										AFFX-r2-Bs-lys-M																																	0.0102186	0.0236322	0.724056	5.82093e-07	4.96728e-09	-1.71223	-1.37145
										AFFX-r2-Bs-phe-3																																	0.00447618	0.0357674	0.91333	5.61943e-07	7.79757e-53	-1.29417	-1.02437
										AFFX-r2-Bs-phe-M																																	0.00634915	0.0288778	0.732092	3.80814e-08	3.2776e-17	-1.63698	-1.31346
										AFFX-r2-Bs-thr-3																																	0.00637514	0.0279222	0.863016	1.42423e-06	1.79118e-39	-1.40372	-1.1257
										AFFX-r2-Bs-thr-5																																	0.00419216	0.0262652	0.871644	4.33206e-08	1.43012e-41	-1.40775	-1.13204
										AFFX-r2-Bs-thr-M																																	0	0.04284	0.952762	1.40324e-06	8.51857e-70	-1.00848	-0.824581
1369943_at	Rat Expression Array 230 2.0	Rattus norvegicus	36980	Consensus sequence	GenBank	Rn.10.1	gb:NM_019386.1 /DB_XREF=gi:9507184 /GEN=Tgm2 /FEA=FLmRNA /CNT=41 /TID=Rn.10.1 /TIER=FL+Stack /STK=23 /UG=Rn.10 /LL=56083 /DEF=Rattus norvegicus tissue-type transglutaminase (Tgm2), mRNA. /PROD=tissue-type transglutaminase /FL=gb:NM_019386.1 gb:AF106325.1	NM_019386	Rn.10	Rn.10	June 2003 (HGSC v3.1)	chr3:148738774-148765528 (-) // 97.7 // q42	transglutaminase 2, C polypeptide	RGD:621081	chr3q42	full length	ENSRNOG00000012956	56083	Q6P6R6 /// Q9WVJ6	---	---	NP_062259.2	NM_019386	---	---	---	---	621081	---	6508 // proteolysis and peptidolysis // inferred from electronic annotation /// 6917 // induction of apoptosis // inferred from direct assay /// 18149 // peptide cross-linking // inferred from electronic annotation	---	3810 // protein-glutamine gamma-glutamyltransferase activity // inferred from direct assay /// 4197 // cysteine-type endopeptidase activity // inferred from electronic annotation /// 5509 // calcium ion binding // inferred from electronic annotation /// 8	Eicosanoid_Synthesis // GenMAPP	---	---	IPR001102 // Protein-glutamine gamma-glutamyltransferase /// IPR002931 // Transglutaminase-like domain	---	0 // QTL_NAME // TRAIT_NAME // candidate	This probe set was annotated using the Matching Probes based pipeline to a Locus Link identifier using 1 transcripts. // false // Matching Probes // A	NM_019386(11)	ENSRNOT00000018328 // cdna:known chromosome:RGSC3.1:3:148738842:148765255:-1 // ensembl // 11 // --- /// NM_019386 // Rattus norvegicus tissue-type transglutaminase (Tgm2), mRNA. // refseq // 11 // ---	---	0.0395313	0.107139	0.945415	1.43348e-16	1.08571e-122	2.7065	1.62102
1387776_at	Rat Expression Array 230 2.0	Rattus norvegicus	36980	Consensus sequence	GenBank	Rn.10.1	gb:BI275994 /DB_XREF=gi:14920469 /DB_XREF=UI-R-CX0-bxi-h-05-0-UI.s1 /CLONE=UI-R-CX0-bxi-h-05-0-UI /FEA=FLmRNA /CNT=41 /TID=Rn.10.1 /TIER=Stack /STK=10 /UG=Rn.10 /LL=56083 /UG_GENE=Tgm2 /UG_TITLE=tissue-type transglutaminase /FL=gb:NM_019386.1 gb:AF106325.	BI275994	Rn.10	Rn.10	June 2003 (HGSC v3.1)	chr3:148738774-148765528 (-) // 97.7 // q42	transglutaminase 2, C polypeptide	RGD:621081	chr3q42	full length	ENSRNOG00000012956	56083	Q6P6R6 /// Q9WVJ6	---	---	NP_062259.2	NM_019386	---	---	---	---	621081	---	6508 // proteolysis and peptidolysis // inferred from electronic annotation /// 6917 // induction of apoptosis // inferred from direct assay /// 18149 // peptide cross-linking // inferred from electronic annotation	---	3810 // protein-glutamine gamma-glutamyltransferase activity // inferred from direct assay /// 4197 // cysteine-type endopeptidase activity // inferred from electronic annotation /// 5509 // calcium ion binding // inferred from electronic annotation /// 8	Eicosanoid_Synthesis // GenMAPP	---	---	IPR001102 // Protein-glutamine gamma-glutamyltransferase /// IPR002931 // Transglutaminase-like domain	---	0 // QTL_NAME // TRAIT_NAME // candidate	This probe set was annotated using the Matching Probes based pipeline to a Locus Link identifier using 1 transcripts. // false // Matching Probes // A	NM_019386(11)	ENSRNOT00000018328 // cdna:known chromosome:RGSC3.1:3:148738842:148765255:-1 // ensembl // 11 // --- /// NM_019386 // Rattus norvegicus tissue-type transglutaminase (Tgm2), mRNA. // refseq // 11 // ---	GENSCAN00000073660 // ensembl // 6 // Cross Hyb Matching Probes	0.0395313	0.107139	0.945415	1.43348e-16	1.08571e-122	2.7065	1.62102
1367657_at	Rat Expression Array 230 2.0	Rattus norvegicus	36980	Consensus sequence	GenBank	Rn.1000.1	gb:NM_017258.1 /DB_XREF=gi:12025533 /GEN=Btg1 /FEA=FLmRNA /CNT=34 /TID=Rn.1000.1 /TIER=FL+Stack /STK=28 /UG=Rn.1000 /LL=29618 /DEF=Rattus norvegicus B-cell translocation gene 1, anti-proliferative (Btg1), mRNA. /PROD=B-cell translocation gene 1, anti-prol	NM_017258	Rn.1000	Rn.1000	June 2003 (HGSC v3.1)	chr7:34049563-34051830 (+) // 99.32 // q13	B-cell translocation gene 1, anti-proliferative	Btg1	chr7q13	full length	ENSRNOG00000004284	29618	Q63073	---	---	NP_058954.1	NM_017258	---	---	---	---	2224	---	7286 // spermatid cell development // inferred from electronic annotation /// 8283 // cell proliferation // inferred from electronic annotation /// 8285 // negative regulation of cell proliferation // inferred from electronic annotation /// 16477 // cell	5634 // nucleus // inferred from electronic annotation /// 5737 // cytoplasm // inferred from electronic annotation	3712 // transcription cofactor activity // inferred from electronic annotation /// 19900 // kinase binding // inferred from electronic annotation	---	---	---	IPR002087 // Anti-proliferative protein	---	0 // QTL_NAME // TRAIT_NAME // candidate	This probe set was annotated using the Matching Probes based pipeline to a Locus Link identifier using 1 transcripts. // false // Matching Probes // A	NM_017258(11)	ENSRNOT00000005910 // cdna:known chromosome:RGSC3.1:7:34049571:34051828:1 // ensembl // 11 // --- /// ENSRNOT00000005910 // cdna:known chromosome:RGSC3.1:7:34049571:34051828:1 gene:ENSRNOG00000004284 // ensembl // 11 // --- /// NM_017258 // Rattus norvegi	---	0.00966633	0.0338609	0.950508	3.47713e-07	2.23325e-59	3.73667	3.37626
1388858_at	Rat Expression Array 230 2.0	Rattus norvegicus	36980	Consensus sequence	GenBank	Rn.8205.1	gb:BI283843 /DB_XREF=gi:14935985 /DB_XREF=UI-R-CX0s-ccx-d-04-0-UI.s1 /CLONE=UI-R-CX0s-ccx-d-04-0-UI /FEA=EST /CNT=23 /TID=Rn.8205.1 /TIER=Stack /STK=10 /UG=Rn.8205 /UG_TITLE=ESTs, Moderately similar to MEA6_HUMAN MENINGIOMA-EXPRESSED ANTIGEN 611 (MEA6) (M	BI283843	Rn.8205	Rn.100064	June 2003 (HGSC v3.1)	chr10:47109147-47110240 (+) // 94.36 // q22	mitogen activated protein kinase kinase 3 (predicted)	RGD:1306620	chr10q22	---	---	303200	---	---	---	XP_239239.2	XM_239239	---	---	---	---	1306620	---	---	---	---	---	hanks // 1.6.3 // AGC group ; AGC VI phosphorylate ribosomal protein S6; RSK2N // 6.0E-24	---	IPR000719 // Protein kinase	---	0 // QTL_NAME // TRAIT_NAME // candidate	This probe set was annotated using the Matching Probes based pipeline to a Locus Link identifier using 1 transcripts. // false // Matching Probes // A	XM_239239(11)	XM_239239 // Rattus norvegicus similar to MAP kinase kinase 3b (LOC303200), mRNA. // refseq // 11 // ---	---	0.000359482	0.071132	0.914641	1.51375e-06	2.60082e-55	1.43865	1.19603
1368600_at	Rat Expression Array 230 2.0	Rattus norvegicus	36980	Consensus sequence	GenBank	Rn.10016.1	gb:NM_022287.1 /DB_XREF=gi:11560116 /GEN=sat-1 /FEA=FLmRNA /CNT=5 /TID=Rn.10016.1 /TIER=FL /STK=4 /UG=Rn.10016 /LL=64076 /DEF=Rattus norvegicus sulfate anion transporter (sat-1), mRNA. /PROD=sulfate anion transporter /FL=gb:L23413.1 gb:NM_022287.1	NM_022287	Rn.10016	Rn.10016	June 2003 (HGSC v3.1)	chr14:1581266-1586875 (+) // 99.92 // p22	solute carrier family 26 (sulfate transporter), member 1	Slc26a1	chr14p22	full length	ENSRNOG00000000041	64076	P45380 /// Q5RKK1	---	---	NP_071623.1	NM_022287	---	---	---	---	620136	---	6810 // transport // inferred from electronic annotation /// 6821 // chloride transport // inferred from electronic annotation /// 8272 // sulfate transport // inferred from direct assay /// 19532 // oxalate transport // inferred from electronic annotatio	16020 // membrane // inferred from electronic annotation /// 16021 // integral to membrane // inferred from electronic annotation	8271 // sulfate porter activity // inferred from electronic annotation /// 15108 // chloride transporter activity // inferred from electronic annotation /// 15116 // sulfate transporter activity // inferred from direct assay /// 15297 // antiporter activi	---	---	---	IPR001902 // Sulphate transporter /// IPR002645 // Sulfate transporter/antisigma-factor antagonist STAS	NP_071623.1 // span:68-90,94-116,184-206,260-279,291-313,346-368,381-403,416-438,476-498 // numtm:9	0 // QTL_NAME // TRAIT_NAME // candidate	This probe set was annotated using the Matching Probes based pipeline to a Locus Link identifier using 1 transcripts. // false // Matching Probes // A	NM_022287(11)	ENSRNOT00000000047 // cdna:known chromosome:RGSC3.1:14:1581267:1586873:1 // ensembl // 11 // --- /// ENSRNOT00000000047 // cdna:known chromosome:RGSC3.1:14:1581267:1586873:1 gene:ENSRNOG00000000041 // ensembl // 11 // --- /// NM_022287 // Rattus norvegicu	ENSRNOT00000000048 // ensembl // 5 // Negative Strand Matching Probes /// GENSCAN00000087820 // ensembl // 5 // Negative Strand Matching Probes /// BC083854 // gb // 5 // Negative Strand Matching Probes	0.00711812	0.0356908	0.961577	4.87787e-12	9.09978e-72	2.50936	2.05375
1369568_at	Rat Expression Array 230 2.0	Rattus norvegicus	36980	Consensus sequence	GenBank	Rn.10551.1	gb:NM_031665.1 /DB_XREF=gi:13928921 /GEN=Stx6 /FEA=FLmRNA /CNT=2 /TID=Rn.10551.1 /TIER=FL /STK=2 /UG=Rn.10551 /LL=60562 /DEF=Rattus norvegicus syntaxin 6 (Stx6), mRNA. /PROD=syntaxin 6 /FL=gb:NM_031665.1 gb:U56815.1	NM_031665	Rn.10551	Rn.100217	June 2003 (HGSC v3.1)	chr13:70135979-70181998 (+) // 97.28 // q21	syntaxin 6	Stx6	chr13q21	full length	ENSRNOG00000003402	60562	Q63635	---	---	NP_113853.1	NM_031665	---	---	---	---	61915	---	6810 // transport // inferred from electronic annotation /// 6886 // intracellular protein transport // inferred from electronic annotation /// 16192 // vesicle-mediated transport // inferred from direct assay	5794 // Golgi apparatus // inferred from direct assay /// 5871 // kinesin complex // inferred from electronic annotation /// 16020 // membrane // inferred from electronic annotation /// 16021 // integral to membrane // inferred from electronic annotation	5515 // protein binding // inferred from direct assay /// 8565 // protein transporter activity // inferred from electronic annotation	---	---	---	IPR000727 // Target SNARE coiled-coil domain	NP_113853.1 // span:235-254 // numtm:1	0 // QTL_NAME // TRAIT_NAME // candidate	This probe set was annotated using the Matching Probes based pipeline to a Locus Link identifier using 1 transcripts. // false // Matching Probes // A	NM_031665(10)	ENSRNOT00000035145 // cdna:known chromosome:RGSC3.1:13:70135980:70182003:1 // ensembl // 11 // --- /// ENSRNOT00000035134 // cdna:novel chromosome:RGSC3.1:13:70150644:70182003:1 // ensembl // 11 // --- /// NM_031665 // Rattus norvegicus syntaxin 6 (Stx6),	ENSRNOT00000004550 // ensembl // 8 // Cross Hyb Matching Probes /// GENSCAN00000021306 // ensembl // 6 // Cross Hyb Matching Probes	0.00631525	0.0474061	0.953799	1.23189e-06	4.7303e-134	0.153399	-0.113292
1388556_at	Rat Expression Array 230 2.0	Rattus norvegicus	36980	Consensus sequence	GenBank	Rn.6692.1	gb:BG381589 /DB_XREF=gi:13306061 /DB_XREF=UI-R-CT0-bud-a-11-0-UI.s1 /CLONE=UI-R-CT0-bud-a-11-0-UI /FEA=EST /CNT=21 /TID=Rn.6692.1 /TIER=Stack /STK=14 /UG=Rn.6692 /UG_TITLE=ESTs	BG381589	Rn.6692	Rn.100217	June 2003 (HGSC v3.1)	chr13:70182740-70183462 (+) // 100.0 // q21	syntaxin 6	Stx6	chr13q21	full length	ENSRNOG00000003402	60562	Q63635	---	---	NP_113853.1	NM_031665	---	---	---	---	61915	---	6810 // transport // inferred from electronic annotation /// 6886 // intracellular protein transport // inferred from electronic annotation /// 16192 // vesicle-mediated transport // inferred from direct assay	5794 // Golgi apparatus // inferred from direct assay /// 5871 // kinesin complex // inferred from electronic annotation /// 16020 // membrane // inferred from electronic annotation /// 16021 // integral to membrane // inferred from electronic annotation	5515 // protein binding // inferred from direct assay /// 8565 // protein transporter activity // inferred from electronic annotation	---	---	---	IPR000727 // Target SNARE coiled-coil domain	NP_113853.1 // span:235-254 // numtm:1	0 // QTL_NAME // TRAIT_NAME // candidate	This probe set was annotated using the Matching Probes based pipeline to a Locus Link identifier using 1 transcripts. // false // Matching Probes // A	NM_031665(11)	NM_031665 // Rattus norvegicus syntaxin 6 (Stx6), mRNA. // refseq // 11 // ---	---	0.00631525	0.0474061	0.953799	1.23189e-06	4.7303e-134	0.153399	-0.113292
1369530_at	Rat Expression Array 230 2.0	Rattus norvegicus	36980	Consensus sequence	GenBank	Rn.10026.1	gb:NM_020471.1 /DB_XREF=gi:9994170 /GEN=Isl2 /FEA=FLmRNA /CNT=2 /TID=Rn.10026.1 /TIER=FL /STK=2 /UG=Rn.10026 /LL=57233 /DEF=Rattus norvegicus insulin related protein 2 (Isl2), mRNA. /PROD=insulin related protein 2 /FL=gb:L35571.1 gb:NM_020471.1	NM_020471	Rn.10026	Rn.10026	June 2003 (HGSC v3.1)	chr8:59124677-59129762 (+) // 94.61 // q24	insulin related protein 2	RGD:621849	chr8q24	full length	ENSRNOG00000015336	57233	P50480	---	---	NP_065204.1	NM_020471	---	---	---	---	621849	---	6355 // regulation of transcription, DNA-dependent // inferred from electronic annotation /// 7275 // development // inferred from electronic annotation	5634 // nucleus // inferred from electronic annotation	3677 // DNA binding // inferred from electronic annotation /// 3700 // transcription factor activity // inferred from electronic annotation /// 8270 // zinc ion binding // inferred from electronic annotation	---	---	scop // a.4.1.Homeodomain // All alpha proteins; DNA/RNA-binding 3-helical bundle; Homeodomain-like; Homeodomain // 2.0E-31	IPR001781 // Zn-binding protein, LIM /// IPR001356 // Homeobox	---	0 // QTL_NAME // TRAIT_NAME // candidate	This probe set was annotated using the Matching Probes based pipeline to a Locus Link identifier using 1 transcripts. // false // Matching Probes // A	NM_020471(11)	NM_020471 // Rattus norvegicus insulin related protein 2 (Isl2), mRNA. // refseq // 11 // ---	ENSRNOT00000021074 // ensembl // 6 // Cross Hyb Matching Probes /// GENSCAN00000012633 // ensembl // 7 // Cross Hyb Matching Probes	0.0037466	0.0333131	0.867154	1.99519e-06	3.97479e-58	-1.10362	-0.883198
1367925_at	Rat Expression Array 230 2.0	Rattus norvegicus	36980	Consensus sequence	GenBank	Rn.10028.1	gb:NM_022715.1 /DB_XREF=gi:12083688 /GEN=Mvp /FEA=FLmRNA /CNT=14 /TID=Rn.10028.1 /TIER=FL+Stack /STK=13 /UG=Rn.10028 /LL=64681 /DEF=Rattus norvegicus major vault protein (Mvp), mRNA. /PROD=major vault protein /FL=gb:NM_022715.1 gb:U09870.1	NM_022715	Rn.10028	Rn.10028	June 2003 (HGSC v3.1)	chr1:186314683-186342683 (-) // 99.96 // q36	major vault protein	Mvp	chr1q36	full length	ENSRNOG00000020182	64681	Q62667	---	---	NP_073206.2	NM_022715	---	---	---	---	70932	---	---	30529 // ribonucleoprotein complex // inferred from electronic annotation	5509 // calcium ion binding // inferred from electronic annotation	---	---	---	IPR002499 // Major vault protein, N-terminal	---	0 // QTL_NAME // TRAIT_NAME // candidate	This probe set was annotated using the Matching Probes based pipeline to a Locus Link identifier using 1 transcripts. // false // Matching Probes // A	NM_022715(11)	ENSRNOT00000027360 // cdna:known chromosome:RGSC3.1:1:186314729:186330570:-1 // ensembl // 10 // --- /// NM_022715 // Rattus norvegicus major vault protein (Mvp), mRNA. // refseq // 11 // ---	GENSCAN00000075817 // ensembl // 8 // Cross Hyb Matching Probes	0.039991	0.0638282	0.923809	1.83566e-08	4.84749e-50	1.75295	1.00269
1372254_at	Rat Expression Array 230 2.0	Rattus norvegicus	36980	Consensus sequence	GenBank	Rn.947.1	gb:AW915763 /DB_XREF=gi:8081470 /DB_XREF=EST347067 /CLONE=RGIDA42 /FEA=EST /CNT=18 /TID=Rn.947.1 /TIER=Stack /STK=12 /UG=Rn.947 /UG_TITLE=ESTs, Moderately similar to IC1_MOUSE PLASMA PROTEASE C1 INHIBITOR PRECURSOR (C1 INH) (C1INH) (M.musculus)	AW915763	Rn.947	Rn.100285	June 2003 (HGSC v3.1)	chr3:67865167-67869933 (-) // 98.56 // q24	serine (or cysteine) proteinase inhibitor, clade G (C1 inhibitor), member 1, (angioedema, hereditary)	RGD:735225	chr3q24	full length	---	295703	Q6P734	---	---	NP_954524.1	NM_199093	---	---	---	---	735225	---	45959 // negative regulation of complement activation, classical pathway // inferred from sequence or structural similarity	---	4867 // serine-type endopeptidase inhibitor activity // inferred from sequence or structural similarity	---	---	---	IPR000215 // Serpin	---	0 // QTL_NAME // TRAIT_NAME // candidate	This probe set was annotated using the Matching Probes based pipeline to a Locus Link identifier using 1 transcripts. // false // Matching Probes // A	NM_199093(11)	NM_199093 // Rattus norvegicus serine (or cysteine) proteinase inhibitor, clade G (C1 inhibitor), member 1, (angioedema, hereditary) (Serping1), mRNA. // refseq // 11 // ---	ENSRNOT00000009817 // ensembl // 5 // Cross Hyb Matching Probes /// GENSCAN00000039247 // ensembl // 2 // Cross Hyb Matching Probes	0.0984407	0.109398	0.917769	2.77678e-08	3.88359e-44	3.23351	2.09619
1369789_at	Rat Expression Array 230 2.0	Rattus norvegicus	36980	Consensus sequence	GenBank	Rn.10038.1	gb:M55250.1 /DB_XREF=gi:204882 /GEN=inhibitory glycine receptor /FEA=FLmRNA /CNT=3 /TID=Rn.10038.1 /TIER=FL /STK=1 /UG=Rn.10038 /LL=114516 /DEF=Rat inhibitory glycine receptor alpha subunit mRNA, complete cds. /PROD=inhibitory glycine receptor alpha subun	M55250	Rn.10038	Rn.10038	June 2003 (HGSC v3.1)	chr16:37740915-37850505 (+) // 40.28 // p11	Glycine receptor, alpha 3	Glra3	chr16p11	full length	ENSRNOG00000013588	114516	P24524 /// Q99JC9	---	---	NP_446176.1	NM_053724	---	---	---	---	621229	---	6810 // transport // inferred from electronic annotation /// 6811 // ion transport // inferred from electronic annotation /// 6821 // chloride transport // inferred from electronic annotation /// 7268 // synaptic transmission // inferred from electronic a	5615 // extracellular space // inferred from electronic annotation /// 5624 // membrane fraction // inferred from electronic annotation /// 16020 // membrane // inferred from electronic annotation /// 16021 // integral to membrane // inferred from electro	4872 // receptor activity // inferred from electronic annotation /// 4890 // GABA-A receptor activity // inferred from electronic annotation /// 5216 // ion channel activity // inferred from electronic annotation /// 5230 // extracellular ligand-gated ion	---	---	---	---	---	0 // QTL_NAME // TRAIT_NAME // candidate	This probe set was annotated using the Accession based pipeline to a UniGene identifier using 12 transcripts. // false // Accession // E	AJ310838,M55250,NM_053724,AJ310838,M55250,NM_053724,AJ310838,M55250,NM_053724,AJ310838,M55250,NM_053724	--- // --- // --- // --- // ---	---	0.00642098	0.0206036	0.805193	1.94167e-06	8.25211e-11	-1.79141	-1.4665
1377824_a_at	Rat Expression Array 230 2.0	Rattus norvegicus	36980	Consensus sequence	GenBank	Rn.31564.1	gb:AI230709 /DB_XREF=gi:4135583 /DB_XREF=EST227404 /CLONE=REMDA27 /FEA=EST /CNT=7 /TID=Rn.31564.1 /TIER=ConsEnd /STK=3 /UG=Rn.31564 /UG_TITLE=ESTs, Weakly similar to PCB3_MOUSE POLY(RC)-BINDING PROTEIN 3 (ALPHA-CP3) (M.musculus)	AI230709	Rn.31564	Rn.100446	June 2003 (HGSC v3.1)	chr4:77489449-77493400 (-) // 100.0 // q24	similar to igf2 mRNA-binding protein 3 (predicted)	RGD1306512_predicted	chr4q24	---	---	312320	Q7TP50	---	---	XP_231739.2	XM_231739	---	---	---	---	1306512	---	---	---	---	---	---	scop // a.4.5.Plant O-methyltransferase, N-terminal domain // All alpha proteins; DNA/RNA-binding 3-helical bundle; Winged helix DNA-binding domain; Plant O-methyltransferase, N-terminal domain // 6.4	IPR000504 // RNA-binding region RNP-1 (RNA recognition motif) /// IPR004087 // KH	---	0 // QTL_NAME // TRAIT_NAME // candidate	This probe set was annotated using the Matching Probes based pipeline to a Locus Link identifier using 1 transcripts. // false // Matching Probes // A	XM_231739(11)	XM_231739 // Rattus norvegicus similar to igf2 mRNA-binding protein 3 (LOC312320), mRNA. // refseq // 11 // ---	ENSRNOT00000012100 // ensembl // 8 // Cross Hyb Matching Probes	0.00698495	0.0373328	0.928189	2.46049e-06	7.71973e-161	-1.17124	-0.91992
1390860_at	Rat Expression Array 230 2.0	Rattus norvegicus	36980	Consensus sequence	GenBank	Rn.31564.1	gb:AI230709 /DB_XREF=gi:4135583 /DB_XREF=EST227404 /CLONE=REMDA27 /FEA=EST /CNT=7 /TID=Rn.31564.1 /TIER=ConsEnd /STK=3 /UG=Rn.31564 /UG_TITLE=ESTs, Weakly similar to PCB3_MOUSE POLY(RC)-BINDING PROTEIN 3 (ALPHA-CP3) (M.musculus)	AI230709	Rn.31564	Rn.100446	June 2003 (HGSC v3.1)	chr4:77489449-77493400 (-) // 100.0 // q24	similar to igf2 mRNA-binding protein 3 (predicted)	RGD1306512_predicted	chr4q24	---	---	312320	Q7TP50	---	---	XP_231739.2	XM_231739	---	---	---	---	1306512	---	---	---	---	---	---	scop // a.4.5.Plant O-methyltransferase, N-terminal domain // All alpha proteins; DNA/RNA-binding 3-helical bundle; Winged helix DNA-binding domain; Plant O-methyltransferase, N-terminal domain // 6.4	IPR000504 // RNA-binding region RNP-1 (RNA recognition motif) /// IPR004087 // KH	---	0 // QTL_NAME // TRAIT_NAME // candidate	This probe set was annotated using the Matching Probes based pipeline to a Locus Link identifier using 1 transcripts. // false // Matching Probes // A	XM_231739(11)	XM_231739 // Rattus norvegicus similar to igf2 mRNA-binding protein 3 (LOC312320), mRNA. // refseq // 11 // ---	ENSRNOT00000012100 // ensembl // 2 // Cross Hyb Matching Probes /// GENSCAN00000004438 // ensembl // 5 // Cross Hyb Matching Probes /// AY325199 // gb // 5 // Cross Hyb Matching Probes	0.00698495	0.0373328	0.928189	2.46049e-06	7.71973e-161	-1.17124	-0.91992
1393202_a_at	Rat Expression Array 230 2.0	Rattus norvegicus	36980	Consensus sequence	GenBank	Rn.31564.2	gb:BF414160 /DB_XREF=gi:11402149 /DB_XREF=UI-R-BJ2-bon-a-12-0-UI.s1 /CLONE=UI-R-BJ2-bon-a-12-0-UI /FEA=EST /CNT=4 /TID=Rn.31564.2 /TIER=ConsEnd /STK=0 /UG=Rn.31564 /UG_TITLE=ESTs, Weakly similar to PCB3_MOUSE POLY(RC)-BINDING PROTEIN 3 (ALPHA-CP3) (M.musc	BF414160	Rn.31564	Rn.100446	June 2003 (HGSC v3.1)	chr4:77487750-77488290 (-) // 94.08 // q24	Similar to igf2 mRNA-binding protein 3	---	chr4q24	---	---	312320	Q7TP50	---	---	XP_231739.2	XM_231739	---	---	---	---	1306512	---	---	---	---	---	---	---	---	---	0 // QTL_NAME // TRAIT_NAME // candidate	This probe set was annotated using the Accession based pipeline to a UniGene identifier using 16 transcripts. // false // Accession // E	BE104502,BF387641,BF414160,BI290119,BE104502,BF387641,BF414160,BI290119,BE104502,BF387641,BF414160,BI290119,BE104502,BF387641,BF414160,BI290119	--- // --- // --- // --- // ---	---	0.00698495	0.0373328	0.928189	2.46049e-06	7.71973e-161	-1.17124	-0.91992
1369359_at	Rat Expression Array 230 2.0	Rattus norvegicus	36980	Consensus sequence	GenBank	Rn.10045.1	gb:NM_017021.1 /DB_XREF=gi:8393601 /GEN=Il9r /FEA=FLmRNA /CNT=2 /TID=Rn.10045.1 /TIER=FL /STK=2 /UG=Rn.10045 /LL=24500 /DEF=Rattus norvegicus Interleukin 9 receptor (Il9r), mRNA. /PROD=interleukin 9 receptor /FL=gb:NM_017021.1 gb:L36459.1	NM_017021	Rn.10045	Rn.10045	June 2003 (HGSC v3.1)	chr10:15679841-15691299 (+) // 87.49 // q12	interleukin 9 receptor	Il9r	chr10q12	full length	ENSRNOG00000020630	24500	Q63216	---	---	NP_058717.1	NM_017021	---	---	---	---	2907	---	7166 // cell surface receptor linked signal transduction // inferred from electronic annotation	5887 // integral to plasma membrane // inferred from electronic annotation /// 16020 // membrane // inferred from electronic annotation /// 16021 // integral to membrane // inferred from electronic annotation	4872 // receptor activity // inferred from electronic annotation /// 4896 // hematopoietin/interferon-class (D200-domain) cytokine receptor activity // inferred from electronic annotation /// 4907 // interleukin receptor activity // inferred from electron	---	---	---	---	NP_058717.1 // span:268-290 // numtm:1	0 // QTL_NAME // TRAIT_NAME // candidate	This probe set was annotated using the Matching Probes based pipeline to a Locus Link identifier using 1 transcripts. // false // Matching Probes // A	NM_017021(11)	NM_017021 // Rattus norvegicus interleukin 9 receptor (Il9r), mRNA. // refseq // 11 // ---	---	0.00686768	0.030666	0.853077	3.1398e-07	4.07839e-37	-1.2226	-0.913511
										Rn.100548																																	0.00427924	0.0450554	0.860482	2.15325e-17	1.07319e-35	-0.862985	-0.328668
1387487_a_at	Rat Expression Array 230 2.0	Rattus norvegicus	36980	Consensus sequence	GenBank	Rn.10062.1	gb:NM_053816.1 /DB_XREF=gi:16758659 /GEN=Calcr /FEA=FLmRNA /CNT=3 /TID=Rn.10062.1 /TIER=FL /STK=2 /UG=Rn.10062 /LL=116506 /DEF=Rattus norvegicus calcitonin receptor (Calcr), mRNA. /PROD=calcitonin receptor /FL=gb:L13040.1 gb:NM_053816.1 gb:L14618.1	NM_053816	Rn.10062	Rn.10062	June 2003 (HGSC v3.1)	chr4:28499947-28574979 (-) // 98.23 // q13	calcitonin receptor	Calcr	chr4q13	full length	ENSRNOG00000010053	116506	P32214	---	---	NP_446268.1	NM_053816	---	---	---	---	621001	---	7186 // G-protein coupled receptor protein signaling pathway // inferred from electronic annotation	5615 // extracellular space // inferred from electronic annotation /// 16020 // membrane // inferred from electronic annotation /// 16021 // integral to membrane // inferred from electronic annotation	4872 // receptor activity // inferred from electronic annotation /// 4930 // G-protein coupled receptor activity // inferred from electronic annotation /// 4948 // calcitonin receptor activity // inferred from direct assay	GPCRDB_Class_B_Secretin-like // GenMAPP	---	---	IPR001879 // Hormone receptor, extracellular /// IPR000832 // G-protein coupled receptor family 2 (secretin-like)	NP_446268.1 // span:151-173,186-208,269-291,298-320,335-357,378-396,411-433 // numtm:7	0 // QTL_NAME // TRAIT_NAME // candidate	This probe set was annotated using the Matching Probes based pipeline to a Locus Link identifier using 1 transcripts. // false // Matching Probes // A	NM_053816(11)	ENSRNOT00000013937 // cdna:novel chromosome:RGSC3.1:4:28499908:28575212:-1 // ensembl // 11 // --- /// ENSRNOT00000013910 // cdna:known chromosome:RGSC3.1:4:28501598:28533110:-1 // ensembl // 10 // --- /// GENSCAN00000081220 // cdna:Genscan chromosome:RGS	GENSCAN00000049786 // ensembl // 1 // Negative Strand Matching Probes /// NM_012581 // refseq // 1 // Negative Strand Matching Probes	0.00645639	0.031606	0.860106	1.08978e-07	3.5191e-72	-0.923951	-0.639158
1368996_at	Rat Expression Array 230 2.0	Rattus norvegicus	36980	Consensus sequence	GenBank	Rn.10064.1	gb:NM_012702.1 /DB_XREF=gi:6978644 /GEN=Ceacam3 /FEA=FLmRNA /CNT=7 /TID=Rn.10064.1 /TIER=FL /STK=2 /UG=Rn.10064 /LL=24926 /DEF=Rattus norvegicus Carcinoembryonic antigen gene family (CGM1) (Ceacam3), mRNA. /PROD=carcinoembryonic antigen gene family (CGM1)	NM_012702	Rn.10064	Rn.10064	June 2003 (HGSC v3.1)	chr1:77607361-77620505 (+) // 87.56 // q21	carcinoembryonic antigen-related cell adhesion molecule 3	Ceacam3	chr1q21	full length	ENSRNOG00000027607	24926	Q63111	---	---	NP_036834.1	NM_012702	---	---	---	---	2333	---	---	---	---	---	---	---	IPR007110 // Immunoglobulin-like	---	0 // QTL_NAME // TRAIT_NAME // candidate	This probe set was annotated using the Matching Probes based pipeline to a Locus Link identifier using 1 transcripts. // false // Matching Probes // A	NM_012702(11)	ENSRNOT00000023663 // cdna:known chromosome:RGSC3.1:1:77607362:77620064:1 // ensembl // 11 // --- /// ENSRNOT00000023663 // cdna:known chromosome:RGSC3.1:1:77607362:77620064:1 gene:ENSRNOG00000027607 // ensembl // 11 // --- /// NM_012702 // Rattus norvegi	---	0.0012027	0.0320842	0.929824	5.12499e-14	8.99696e-53	-1.2317	-0.895242
1368469_at	Rat Expression Array 230 2.0	Rattus norvegicus	36980	Consensus sequence	GenBank	Rn.10066.1	gb:NM_012779.1 /DB_XREF=gi:6978532 /GEN=Aqp5 /FEA=FLmRNA /CNT=6 /TID=Rn.10066.1 /TIER=FL /STK=5 /UG=Rn.10066 /LL=25241 /DEF=Rattus norvegicus Aquaporin 5 (Aqp5), mRNA. /PROD=aquaporin 5 /FL=gb:NM_012779.1 gb:U16245.1	NM_012779	Rn.10066	Rn.10066	June 2003 (HGSC v3.1)	chr7:138414167-138417696 (+) // 99.23 // q36	aquaporin 5	Aqp5	chr7q36	full length	ENSRNOG00000017685	25241	P47864 /// Q6AYU6	---	---	NP_036911.1	NM_012779	---	---	---	---	2144	---	6810 // transport // inferred from electronic annotation /// 6833 // water transport // inferred from electronic annotation	5615 // extracellular space // inferred from electronic annotation /// 5887 // integral to plasma membrane // inferred from electronic annotation /// 5902 // microvillus // inferred from electronic annotation /// 9925 // basal plasma membrane // inferred	5215 // transporter activity // inferred from electronic annotation /// 15250 // water channel activity // inferred from electronic annotation /// 15288 // porin activity // inferred from electronic annotation	---	---	---	IPR000425 // Major intrinsic protein	NP_036911.1 // span:7-29,44-66,87-109,131-150,162-184,204-226 // numtm:6	0 // QTL_NAME // TRAIT_NAME // candidate	This probe set was annotated using the Matching Probes based pipeline to a Locus Link identifier using 1 transcripts. // false // Matching Probes // A	NM_012779(10)	NM_012779 // Rattus norvegicus aquaporin 5 (Aqp5), mRNA. // refseq // 10 // ---	ENSRNOT00000024102 // ensembl // 7 // Cross Hyb Matching Probes /// ENSRNOT00000023907 // ensembl // 7 // Cross Hyb Matching Probes	0	0.0346999	0.967641	9.7054e-08	7.13305e-79	-0.685854	-0.500683
1369390_a_at	Rat Expression Array 230 2.0	Rattus norvegicus	36980	Consensus sequence	GenBank	Rn.10076.1	gb:NM_022850.1 /DB_XREF=gi:12408297 /GEN=Dpp6 /FEA=FLmRNA /CNT=2 /TID=Rn.10076.1 /TIER=FL /STK=2 /UG=Rn.10076 /LL=29272 /DEF=Rattus norvegicus dipeptidylpeptidase 6 (Dpp6), mRNA. /PROD=dipeptidylpeptidase 6 /FL=gb:NM_022850.1 gb:M76426.1	NM_022850	Rn.10076	Rn.10076	June 2003 (HGSC v3.1)	chr4:2853478-3565666 (-) // 96.38 // q11	dipeptidylpeptidase 6	Dpp6	chr4q11	full length	---	29272	P46101	---	---	NP_074041.1	NM_022850	---	---	---	---	68402	---	6508 // proteolysis and peptidolysis // inferred from electronic annotation	16020 // membrane // inferred from electronic annotation /// 16021 // integral to membrane // inferred from electronic annotation	3824 // catalytic activity // inferred from electronic annotation /// 4274 // dipeptidyl-peptidase IV activity // inferred from electronic annotation /// 8236 // serine-type peptidase activity // inferred from electronic annotation /// 8239 // dipeptidyl-	---	---	---	IPR002469 // Peptidase S9B, dipeptidylpeptidase IV N-terminal /// IPR001375 // Peptidase S9, prolyl oligopeptidase active site region	NP_074041.1 // span:90-112 // numtm:1 /// AAC42062.1 // span:34-56 // numtm:1	0 // QTL_NAME // TRAIT_NAME // candidate	This probe set was annotated using the Matching Probes based pipeline to a Locus Link identifier using 2 transcripts. // false // Matching Probes // A	M76427(11),NM_022850(11)	GENSCAN00000047472 // cdna:Genscan chromosome:RGSC3.1:4:2853521:2864768:-1 // ensembl // 9 // --- /// NM_022850 // Rattus norvegicus dipeptidylpeptidase 6 (Dpp6), mRNA. // refseq // 11 // --- /// M76427 // Rattus norvegicus dipeptidyl aminopeptidase-relat	---	0.00463146	0.0239379	0.854517	2.17301e-10	1.09507e-35	-1.37071	-1.03747
1376183_at	Rat Expression Array 230 2.0	Rattus norvegicus	36980	Consensus sequence	GenBank	Rn.13850.1	gb:AI101484 /DB_XREF=gi:3706376 /DB_XREF=EST210773 /CLONE=RBRBP74 /FEA=EST /CNT=6 /TID=Rn.13850.1 /TIER=ConsEnd /STK=5 /UG=Rn.13850 /UG_TITLE=ESTs	AI101484	Rn.13850	Rn.10076	June 2003 (HGSC v3.1)	chr4:2851854-2852387 (-) // 100.0 // q11	Dipeptidylpeptidase 6	Dpp6	chr4q11	full length	---	29272	P46101	---	---	NP_074041.1	NM_022850	---	---	---	---	68402	---	6508 // proteolysis and peptidolysis // inferred from electronic annotation	16020 // membrane // inferred from electronic annotation /// 16021 // integral to membrane // inferred from electronic annotation	3824 // catalytic activity // inferred from electronic annotation /// 4274 // dipeptidyl-peptidase IV activity // inferred from electronic annotation /// 8236 // serine-type peptidase activity // inferred from electronic annotation /// 8239 // dipeptidyl-	---	---	---	---	---	0 // QTL_NAME // TRAIT_NAME // candidate	This probe set was annotated using the Accession based pipeline to a UniGene identifier using 24 transcripts. // false // Accession // E	AI008830,AI070586,AI101484,AI412814,BG372150,BG375564,AI008830,AI070586,AI101484,AI412814,BG372150,BG375564,AI008830,AI070586,AI101484,AI412814,BG372150,BG375564,AI008830,AI070586,AI101484,AI412814,BG372150,BG375564	--- // --- // --- // --- // ---	---	0.00463146	0.0239379	0.854517	2.17301e-10	1.09507e-35	-1.37071	-1.03747
1395218_at	Rat Expression Array 230 2.0	Rattus norvegicus	36980	Consensus sequence	GenBank	Rn.62977.1	gb:BF387979 /DB_XREF=gi:11372803 /DB_XREF=UI-R-CA1-bbw-h-09-0-UI.s1 /CLONE=UI-R-CA1-bbw-h-09-0-UI /FEA=EST /CNT=2 /TID=Rn.62977.1 /TIER=ConsEnd /STK=1 /UG=Rn.62977 /UG_TITLE=ESTs	BF387979	Rn.62977	Rn.10076	June 2003 (HGSC v3.1)	chr4:3428474-3428868 (-) // 32.6 // q11	Dipeptidylpeptidase 6	Dpp6	chr4q11	full length	---	29272	P46101	---	---	NP_074041.1	NM_022850	---	---	---	---	68402	---	6508 // proteolysis and peptidolysis // inferred from electronic annotation	16020 // membrane // inferred from electronic annotation /// 16021 // integral to membrane // inferred from electronic annotation	3824 // catalytic activity // inferred from electronic annotation /// 4274 // dipeptidyl-peptidase IV activity // inferred from electronic annotation /// 8236 // serine-type peptidase activity // inferred from electronic annotation /// 8239 // dipeptidyl-	---	---	---	---	---	0 // QTL_NAME // TRAIT_NAME // candidate	This probe set was annotated using the Accession based pipeline to a UniGene identifier using 8 transcripts. // false // Accession // E	BF387979,BF416290,BF387979,BF416290,BF387979,BF416290,BF387979,BF416290	--- // --- // --- // --- // ---	---	0.00463146	0.0239379	0.854517	2.17301e-10	1.09507e-35	-1.37071	-1.03747
1368257_at	Rat Expression Array 230 2.0	Rattus norvegicus	36980	Consensus sequence	GenBank	Rn.25723.1	gb:NM_019126.1 /DB_XREF=gi:9506480 /GEN=Cgm3 /FEA=FLmRNA /CNT=11 /TID=Rn.25723.1 /TIER=FL+Stack /STK=7 /UG=Rn.25723 /LL=24256 /DEF=Rattus norvegicus Carcinoembryonic antigen gene family (CGM3) (Cgm3), mRNA. /PROD=carcinoembryonic antigen gene family (CGM3	NM_019126	Rn.25723	Rn.100787	June 2003 (HGSC v3.1)	chr1:78203061-78232129 (-) // 68.84 // q21	Carcinoembryonic antigen gene family (CGM3)	Cgm3	chr1q21	full length	ENSRNOG00000017721	24256	Q62664	---	---	NP_061999.1	NM_019126	---	---	---	---	2334	---	7565 // pregnancy // inferred from electronic annotation /// 9691 // cytokinin biosynthesis // inferred from electronic annotation	---	---	---	---	---	IPR007110 // Immunoglobulin-like	---	0 // QTL_NAME // TRAIT_NAME // candidate /// 61433 // Type II Collagen induced arthritis QTL 2 // Joint/bone inflammation // flank /// 1331732 // Serum renin concentration QTL 4 // Serum renin concentration // flank /// 1331778 // Renal function QTL 28 //	This probe set was annotated using the Matching Probes based pipeline to a Locus Link identifier using 1 transcripts. // false // Matching Probes // A	NM_019126(10)	NM_019126 // Rattus norvegicus Carcinoembryonic antigen gene family (CGM3) (Cgm3), mRNA. // refseq // 10 // ---	---	0.00510775	0.0560889	0.87217	5.37363e-07	3.359e-80	-1.17382	-0.908139
1387391_at	Rat Expression Array 230 2.0	Rattus norvegicus	36980	Consensus sequence	GenBank	Rn.10089.1	gb:U24174.1 /DB_XREF=gi:902581 /GEN=WAF1 /FEA=FLmRNA /CNT=7 /TID=Rn.10089.1 /TIER=FL /STK=2 /UG=Rn.10089 /LL=114851 /DEF=Rattus norvegicus p21 (WAF1) mRNA, complete cds. /PROD=p21 /FL=gb:NM_080782.1 gb:U24174.1	U24174	Rn.10089	Rn.10089	June 2003 (HGSC v3.1)	chr20:7379612-7385861 (+) // 96.75 // p12	cyclin-dependent kinase inhibitor 1A	Cdkn1a	chr20p12	full length	ENSRNOG00000000521	114851	Q64315	---	---	NP_542960.1	NM_080782	---	---	---	---	69328	---	74 // regulation of cell cycle // inferred from electronic annotation /// 6974 // response to DNA damage stimulus // inferred from electronic annotation /// 7049 // cell cycle // inferred from electronic annotation /// 7050 // cell cycle arrest // inferre	307 // cyclin-dependent protein kinase holoenzyme complex // inferred from electronic annotation /// 5634 // nucleus // inferred from electronic annotation	4860 // protein kinase inhibitor activity // inferred from electronic annotation /// 4861 // cyclin-dependent protein kinase inhibitor activity // inferred from electronic annotation /// 5515 // protein binding // inferred from electronic annotation /// 3	Cell_cycle_KEGG // GenMAPP /// G1_to_S_cell_cycle_Reactome // GenMAPP	---	---	IPR003175 // Cyclin-dependent kinase inhibitor	---	0 // QTL_NAME // TRAIT_NAME // candidate	This probe set was annotated using the Matching Probes based pipeline to a Locus Link identifier using 1 transcripts. // false // Matching Probes // A	NM_080782(10)	ENSRNOT00000000628 // cdna:known chromosome:RGSC3.1:20:7379613:7385822:1 // ensembl // 10 // --- /// NM_080782 // Rattus norvegicus cyclin-dependent kinase inhibitor 1A (Cdkn1a), mRNA. // refseq // 10 // ---	GENSCAN00000093775 // ensembl // 5 // Cross Hyb Matching Probes	0.00145335	0.0877185	0.899488	7.05259e-21	9.16615e-101	-0.13179	-0.572633
1388139_at	Rat Expression Array 230 2.0	Rattus norvegicus	36980	Consensus sequence	GenBank	Rn.10092.1	gb:BI277586 /DB_XREF=gi:14923604 /DB_XREF=UI-R-CY0-bxt-a-07-0-UI.s1 /CLONE=UI-R-CY0-bxt-a-07-0-UI /FEA=mRNA /CNT=11 /TID=Rn.10092.1 /TIER=Stack /STK=9 /UG=Rn.10092 /LL=54274 /UG_GENE=Myh4 /UG_TITLE=Myosin, heavy polypeptide 4, skeletal muscle	BI277586	Rn.10092	Rn.10092	June 2003 (HGSC v3.1)	chr10:53901275-53905334 (+) // 100.0 // q24	myosin, heavy polypeptide 4	Myh4	chr10q24	---	---	54274	Q07443	---	---	XP_340818.1	XM_340817	---	---	---	---	3139	---	---	---	---	---	---	scop // a.2.5.Prefoldin // All alpha proteins; Long alpha-hairpin; Prefoldin; Prefoldin // 8.4	IPR004009 // Myosin N-terminal SH3-like domain /// IPR001609 // Myosin head (motor domain) /// IPR000048 // IQ calmodulin-binding region /// IPR002928 // Myosin tail	---	0 // QTL_NAME // TRAIT_NAME // candidate	This probe set was annotated using the Matching Probes based pipeline to a Locus Link identifier using 1 transcripts. // false // Matching Probes // A	XM_340817(11)	ENSRNOT00000004573 // cdna:known chromosome:RGSC3.1:10:53812035:53905300:1 // ensembl // 10 // --- /// XM_340817 // Rattus norvegicus myosin, heavy polypeptide 4 (Myh4), mRNA. // refseq // 11 // ---	ENSRNOT00000004157 // ensembl // 6 // Cross Hyb Matching Probes /// GENSCAN00000098133 // ensembl // 7 // Cross Hyb Matching Probes	0.00933987	0.0262641	0.876187	1.30232e-06	1.12016e-87	-1.5411	-1.24767
1368601_at	Rat Expression Array 230 2.0	Rattus norvegicus	36980	Consensus sequence	GenBank	Rn.10093.1	gb:NM_012694.1 /DB_XREF=gi:7106412 /GEN=Slc6a3 /FEA=FLmRNA /CNT=5 /TID=Rn.10093.1 /TIER=FL /STK=4 /UG=Rn.10093 /LL=24898 /DEF=Rattus norvegicus Solute carrier family 6 (neurotransmitter transporter, dopamine), member 3 (Slc6a3), mRNA. /PROD=solute carrier	NM_012694	Rn.10093	Rn.10093	June 2003 (HGSC v3.1)	chr1:30518078-30560485 (-) // 97.84 // p11	solute carrier family 6 (neurotransmitter transporter, dopamine), member 3	Slc6a3	chr1p11	full length	ENSRNOG00000017302	24898	P23977	---	---	NP_036826.1	NM_012694	---	---	---	---	3715	---	6810 // transport // inferred from electronic annotation /// 6836 // neurotransmitter transport // inferred from electronic annotation /// 15872 // dopamine transport // inferred from direct assay /// 42053 // regulation of dopamine metabolism // inferred	5887 // integral to plasma membrane // inferred from electronic annotation /// 16020 // membrane // inferred from electronic annotation /// 16021 // integral to membrane // inferred from electronic annotation	5328 // neurotransmitter:sodium symporter activity // inferred from electronic annotation /// 5329 // dopamine transporter activity // inferred from electronic annotation /// 5330 // dopamine:sodium symporter activity // inferred from direct assay /// 152	---	---	---	IPR000175 // Sodium:neurotransmitter symporter	NP_036826.1 // span:69-88,98-120,141-163,237-255,264-286,310-332,345-367,397-419,446-468,478-500,521-543,558-577 // numtm:12	0 // QTL_NAME // TRAIT_NAME // candidate	This probe set was annotated using the Matching Probes based pipeline to a Locus Link identifier using 1 transcripts. // false // Matching Probes // A	NM_012694(11)	NM_012694 // Rattus norvegicus solute carrier family 6 (neurotransmitter transporter, dopamine), member 3 (Slc6a3), mRNA. // refseq // 11 // ---	---	0.00436248	0.0390402	0.964183	1.38132e-07	1.5065e-146	-0.896642	-0.64869
1368602_at	Rat Expression Array 230 2.0	Rattus norvegicus	36980	Consensus sequence	GenBank	Rn.10093.1	gb:M80233.1 /DB_XREF=gi:203980 /GEN=dopamine transporter /FEA=FLmRNA /CNT=5 /TID=Rn.10093.1 /TIER=FL /STK=1 /UG=Rn.10093 /LL=24898 /DEF=Rat cocaine-sensitive dopamine transporter mRNA, complete cds. /PROD=dopamine transporter /FL=gb:NM_012694.1 gb:M80570.	M80233	Rn.10093	Rn.10093	June 2003 (HGSC v3.1)	chr1:30518078-30560485 (-) // 97.84 // p11	solute carrier family 6 (neurotransmitter transporter, dopamine), member 3	Slc6a3	chr1p11	full length	ENSRNOG00000017302	24898	P23977	---	---	NP_036826.1	NM_012694	---	---	---	---	3715	---	6810 // transport // inferred from electronic annotation /// 6836 // neurotransmitter transport // inferred from electronic annotation /// 15872 // dopamine transport // inferred from direct assay /// 42053 // regulation of dopamine metabolism // inferred	5887 // integral to plasma membrane // inferred from electronic annotation /// 16020 // membrane // inferred from electronic annotation /// 16021 // integral to membrane // inferred from electronic annotation	5328 // neurotransmitter:sodium symporter activity // inferred from electronic annotation /// 5329 // dopamine transporter activity // inferred from electronic annotation /// 5330 // dopamine:sodium symporter activity // inferred from direct assay /// 152	---	---	---	IPR000175 // Sodium:neurotransmitter symporter	NP_036826.1 // span:69-88,98-120,141-163,237-255,264-286,310-332,345-367,397-419,446-468,478-500,521-543,558-577 // numtm:12	0 // QTL_NAME // TRAIT_NAME // candidate	This probe set was annotated using the Matching Probes based pipeline to a Locus Link identifier using 1 transcripts. // false // Matching Probes // A	NM_012694(11)	ENSRNOT00000024015 // cdna:known chromosome:RGSC3.1:1:30519550:30558816:-1 // ensembl // 10 // --- /// GENSCAN00000016606 // cdna:Genscan chromosome:RGSC3.1:1:30497470:30563772:-1 // ensembl // 10 // --- /// NM_012694 // Rattus norvegicus solute carrier f	---	0.00436248	0.0390402	0.964183	1.38132e-07	1.5065e-146	-0.896642	-0.64869
1369240_a_at	Rat Expression Array 230 2.0	Rattus norvegicus	36980	Consensus sequence	GenBank	Rn.10096.1	gb:NM_017205.1 /DB_XREF=gi:8392955 /GEN=Avpr1b /FEA=FLmRNA /CNT=3 /TID=Rn.10096.1 /TIER=FL /STK=2 /UG=Rn.10096 /LL=29462 /DEF=Rattus norvegicus arginine vasopressin receptor 1B (Avpr1b), mRNA. /PROD=arginine vasopressin receptor 1B /FL=gb:D45400.1 gb:U273	NM_017205	Rn.10096	Rn.10096	June 2003 (HGSC v3.1)	chr13:44550784-44562026 (+) // 98.48 // q13	arginine vasopressin receptor 1B	Avpr1b	chr13q13	full length	ENSRNOG00000006891	29462	P48974 /// O70501	---	---	NP_058901.1	NM_017205	---	---	---	---	61886	---	7186 // G-protein coupled receptor protein signaling pathway // inferred from electronic annotation /// 42538 // hyperosmotic salinity response // inferred from electronic annotation	16021 // integral to membrane // inferred from direct assay	1584 // rhodopsin-like receptor activity // inferred from electronic annotation /// 4930 // G-protein coupled receptor activity // inferred from electronic annotation /// 5000 // vasopressin receptor activity // inferred from electronic annotation /// 450	GPCRDB_Class_A_Rhodopsin-like // GenMAPP /// Peptide_GPCRs // GenMAPP	---	---	IPR000276 // Rhodopsin-like GPCR superfamily	NP_058901.1 // span:38-60,72-94,114-136,149-171,200-222,285-307,317-339 // numtm:7	0 // QTL_NAME // TRAIT_NAME // candidate	This probe set was annotated using the Matching Probes based pipeline to a Locus Link identifier using 1 transcripts. // false // Matching Probes // A	NM_017205(11)	ENSRNOT00000009102 // cdna:known chromosome:RGSC3.1:13:44551311:44562026:1 // ensembl // 11 // --- /// GENSCAN00000075168 // cdna:Genscan chromosome:RGSC3.1:13:44548662:44561276:1 // ensembl // 10 // --- /// NM_017205 // Rattus norvegicus arginine vasopre	---	0.00409518	0.0267236	0.94374	2.60913e-06	3.65999e-118	-0.89972	-0.694106
1370731_at	Rat Expression Array 230 2.0	Rattus norvegicus	36980	Consensus sequence	GenBank	Rn.10110.1	gb:L08134.1 /DB_XREF=gi:986942 /GEN=sgp158 /FEA=FLmRNA /CNT=1 /TID=Rn.10110.1 /TIER=FL /STK=1 /UG=Rn.10110 /DEF=Rat proline-rich glycoprotein (sgp158) gene, complete cds. /PROD=glycoprotein /FL=gb:L08134.1	L08134	Rn.10110	Rn.10110	June 2003 (HGSC v3.1)	chr4:169855604-169860408 (+) // 98.39 // q42	proline-rich glycoprotein (sgp158)	RGD:620386	chr4q42	full length	ENSRNOG00000005340	245985	Q63179	---	---	NP_631923.1	NM_139184	---	---	---	---	620386	---	---	---	---	---	---	---	---	---	0 // QTL_NAME // TRAIT_NAME // candidate	This probe set was annotated using the Matching Probes based pipeline to a Locus Link identifier using 1 transcripts. // false // Matching Probes // A	NM_139184(11)	NM_139184 // Rattus norvegicus proline-rich glycoprotein (sgp158) (Sgp158), mRNA. // refseq // 11 // ---	GENSCAN00000039192 // ensembl // 6 // Negative Strand Matching Probes /// ENSRNOT00000007099 // ensembl // 6 // Cross Hyb Matching Probes	0.00624536	0.0295014	0.772901	1.84063e-07	4.43989e-24	-1.53913	-1.23538
1368988_at	Rat Expression Array 230 2.0	Rattus norvegicus	36980	Consensus sequence	GenBank	Rn.10111.1	gb:AW520914 /DB_XREF=gi:7163292 /DB_XREF=UI-R-BJ0p-age-h-07-0-UI.s1 /CLONE=UI-R-BJ0p-age-h-07-0-UI /FEA=FLmRNA /CNT=9 /TID=Rn.10111.1 /TIER=ConsEnd /STK=4 /UG=Rn.10111 /LL=29209 /UG_GENE=Casq2 /UG_TITLE=calsequestrin 2 /FL=gb:NM_017131.1 gb:U33287.1	AW520914	Rn.10111	Rn.10111	June 2003 (HGSC v3.1)	chr2:197145718-197201954 (+) // 94.22 // q34	calsequestrin 2	Casq2	chr2q34	full length	ENSRNOG00000016243	29209	P51868 /// Q6IMX1	---	---	NP_058827.1	NM_017131	---	---	---	---	2276	---	6937 // regulation of muscle contraction // inferred from electronic annotation /// 6941 // striated muscle contraction // inferred from electronic annotation /// 7507 // heart development // inferred from electronic annotation /// 7517 // muscle developm	5615 // extracellular space // inferred from electronic annotation /// 5790 // smooth endoplasmic reticulum // inferred from electronic annotation /// 16529 // sarcoplasmic reticulum // inferred from electronic annotation	5509 // calcium ion binding // inferred from electronic annotation	Calcium_regulation_in_cardiac_cells // GenMAPP	---	---	IPR001393 // Calsequestrin	---	0 // QTL_NAME // TRAIT_NAME // candidate	This probe set was annotated using the Genome Consensus/Exemplar Overlap based pipeline to a Locus Link identifier using 1 transcripts. // false // Genome Consensus/Exemplar Overlap // C	NM_017131	NM_017131 // Rattus norvegicus calsequestrin 2 (Casq2), mRNA. // refseq // 0 // chr2:197145718-197201199(+) /// ENSRNOT00000021846 // cdna:known chromosome:RGSC3.1:2:197145719:197201199:1 // ensembl // 0 // chr2:197145718-197201199(+) /// GENSCAN000000361	---	0.0050175	0.0517263	0.908299	1.80446e-07	1.73264e-105	-1.00071	-0.733964
1387401_at	Rat Expression Array 230 2.0	Rattus norvegicus	36980	Consensus sequence	GenBank	Rn.10111.1	gb:NM_017131.1 /DB_XREF=gi:8567333 /GEN=Casq2 /FEA=FLmRNA /CNT=9 /TID=Rn.10111.1 /TIER=FL /STK=2 /UG=Rn.10111 /LL=29209 /DEF=Rattus norvegicus calsequestrin 2 (Casq2), mRNA. /PROD=calsequestrin 2 /FL=gb:NM_017131.1 gb:U33287.1	NM_017131	Rn.10111	Rn.10111	June 2003 (HGSC v3.1)	chr2:197145718-197201954 (+) // 94.22 // q34	calsequestrin 2	Casq2	chr2q34	full length	ENSRNOG00000016243	29209	P51868 /// Q6IMX1	---	---	NP_058827.1	NM_017131	---	---	---	---	2276	---	6937 // regulation of muscle contraction // inferred from electronic annotation /// 6941 // striated muscle contraction // inferred from electronic annotation /// 7507 // heart development // inferred from electronic annotation /// 7517 // muscle developm	5615 // extracellular space // inferred from electronic annotation /// 5790 // smooth endoplasmic reticulum // inferred from electronic annotation /// 16529 // sarcoplasmic reticulum // inferred from electronic annotation	5509 // calcium ion binding // inferred from electronic annotation	Calcium_regulation_in_cardiac_cells // GenMAPP	---	---	IPR001393 // Calsequestrin	---	0 // QTL_NAME // TRAIT_NAME // candidate	This probe set was annotated using the Matching Probes based pipeline to a Locus Link identifier using 1 transcripts. // false // Matching Probes // A	NM_017131(11)	ENSRNOT00000021846 // cdna:known chromosome:RGSC3.1:2:197145719:197201199:1 // ensembl // 11 // --- /// NM_017131 // Rattus norvegicus calsequestrin 2 (Casq2), mRNA. // refseq // 11 // ---	GENSCAN00000036124 // ensembl // 1 // Cross Hyb Matching Probes	0.0050175	0.0517263	0.908299	1.80446e-07	1.73264e-105	-1.00071	-0.733964
1372871_at	Rat Expression Array 230 2.0	Rattus norvegicus	36980	Consensus sequence	GenBank	Rn.8111.1	gb:AA891821 /DB_XREF=gi:3018700 /DB_XREF=EST195624 /CLONE=RKIAH25 /FEA=EST /CNT=13 /TID=Rn.8111.1 /TIER=Stack /STK=10 /UG=Rn.8111 /UG_TITLE=ESTs	AA891821	Rn.8111	Rn.101111	June 2003 (HGSC v3.1)	chr9:74566709-74567393 (-) // 84.55 // q33	Unknown (protein for MGC:72616)	RGD:735175	chr9q33	full length	---	316530	Q6P7B2	---	---	NP_954543.1	NM_199112	---	---	---	---	735175	---	---	---	---	---	---	---	---	---	0 // QTL_NAME // TRAIT_NAME // candidate	This probe set was annotated using the Matching Probes based pipeline to a Locus Link identifier using 1 transcripts. // false // Matching Probes // A	NM_199112(11)	NM_199112 // Rattus norvegicus Unknown (protein for MGC:72616) (MGC72616), mRNA. // refseq // 11 // ---	---	0.00385181	0.0194844	0.979447	1.14038e-06	1.06171e-28	1.16336	0.842889
1371734_at	Rat Expression Array 230 2.0	Rattus norvegicus	36980	Consensus sequence	GenBank	Rn.2197.1	gb:BI282245 /DB_XREF=gi:14932823 /DB_XREF=UI-R-CU0s-cby-c-12-0-UI.s1 /CLONE=UI-R-CU0s-cby-c-12-0-UI /FEA=EST /CNT=19 /TID=Rn.2197.1 /TIER=Stack /STK=17 /UG=Rn.2197 /UG_TITLE=ESTs	BI282245	Rn.2197	Rn.101181	June 2003 (HGSC v3.1)	chr14:83159646-83160589 (+) // 99.89 // q21	macrophage erythroblast attacher (predicted)	RGD:1309877	chr14q21	full length	---	298982	Q5RKJ1	---	---	NP_001008320.1	NM_001008319	---	---	---	---	1309877	---	---	---	---	---	---	---	---	---	0 // QTL_NAME // TRAIT_NAME // candidate	This probe set was annotated using the Matching Probes based pipeline to a Locus Link identifier using 1 transcripts. // false // Matching Probes // A	BC085770(11)	BC085770 // Rattus norvegicus macrophage erythroblast attacher, mRNA (cDNA clone MGC:93683 IMAGE:7189726), complete cds. // gb // 11 // ---	---	0.0242538	0.0485305	0.961939	7.63798e-08	3.85839e-71	2.69972	2.13637
1368990_at	Rat Expression Array 230 2.0	Rattus norvegicus	36980	Consensus sequence	GenBank	Rn.10125.1	gb:NM_012940.1 /DB_XREF=gi:6978736 /GEN=Cyp1b1 /FEA=FLmRNA /CNT=8 /TID=Rn.10125.1 /TIER=FL /STK=2 /UG=Rn.10125 /LL=25426 /DEF=Rattus norvegicus Cytochrome P450 1b1 (Cyp1b1), mRNA. /PROD=cytochrome P450 1b1 /FL=gb:U09540.1 gb:NM_012940.1	NM_012940	Rn.10125	Rn.10125	June 2003 (HGSC v3.1)	chr6:2542315-2553767 (-) // 92.21 // q11	cytochrome P450, family 1, subfamily b, polypeptide 1	Cyp1b1	chr6q11	full length	ENSRNOG00000006152	25426	Q64678 /// Q9ESW3	---	---	NP_037072.1	NM_012940	---	---	---	---	2460	---	6118 // electron transport // inferred from electronic annotation /// 6725 // aromatic compound metabolism // inferred from direct assay	5615 // extracellular space // inferred from electronic annotation /// 5783 // endoplasmic reticulum // inferred from electronic annotation /// 5792 // microsome // inferred from direct assay /// 16020 // membrane // inferred from electronic annotation	4497 // monooxygenase activity // inferred from electronic annotation /// 16491 // oxidoreductase activity // inferred from electronic annotation	---	p450 // CP1B_MOUSE // Animalia; CYP1B-1; mou; CP1B_MOUSE; Mus musculus; Q64429 // 0.0	---	IPR001128 // Cytochrome P450	NP_037072.1 // span:21-40 // numtm:1	0 // QTL_NAME // TRAIT_NAME // candidate	This probe set was annotated using the Matching Probes based pipeline to a Locus Link identifier using 1 transcripts. // false // Matching Probes // A	NM_012940(11)	NM_012940 // Rattus norvegicus cytochrome P450, family 1, subfamily b, polypeptide 1 (Cyp1b1), mRNA. // refseq // 11 // ---	---	0.0151079	0.157991	0.883837	9.48546e-12	4.00588e-44	0.527294	-0.228059
1385315_at	Rat Expression Array 230 2.0	Rattus norvegicus	36980	Consensus sequence	GenBank	Rn.28675.1	gb:AI145941 /DB_XREF=gi:3667740 /DB_XREF=UI-R-BT0-qc-c-07-0-UI.s1 /CLONE=UI-R-BT0-qc-c-07-0-UI /FEA=EST /CNT=1 /TID=Rn.28675.1 /TIER=ConsEnd /STK=1 /UG=Rn.28675 /UG_TITLE=EST	AI145941	Rn.28675	Rn.101261	June 2003 (HGSC v3.1)	chr19:40665290-40665672 (+) // 99.74 // q12	Similar to actin monomer-binding protein	---	chr19q12	---	---	307845	---	---	---	XP_226503.2	XM_226503	---	---	---	---	1309731	---	---	---	---	---	---	---	---	---	0 // QTL_NAME // TRAIT_NAME // candidate	This probe set was annotated using the Accession based pipeline to a UniGene identifier using 4 transcripts. // false // Accession // E	AI145941,AI145941,AI145941,AI145941	--- // --- // --- // --- // ---	---	0	0.0257845	0.916668	2.69818e-08	8.38055e-77	-0.923774	-0.78347
1368902_at	Rat Expression Array 230 2.0	Rattus norvegicus	36980	Consensus sequence	GenBank	Rn.10128.1	gb:NM_019210.1 /DB_XREF=gi:9506946 /GEN=Pak3 /FEA=FLmRNA /CNT=11 /TID=Rn.10128.1 /TIER=FL /STK=2 /UG=Rn.10128 /LL=29433 /DEF=Rattus norvegicus p21 (CDKN1A)-activated kinase 3 (Pak3), mRNA. /PROD=p21 (CDKN1A)-activated kinase 3 /FL=gb:NM_019210.1 gb:U33314	NM_019210	Rn.10128	Rn.10128	June 2003 (HGSC v3.1)	chrX:34788228-34868726 (-) // 93.88 // q14	p21 (CDKN1A)-activated kinase 3	Pak3	chrXq14	full length	ENSRNOG00000004676	29433	Q62829	---	---	NP_062083.1	NM_019210	---	---	---	---	3251	---	6468 // protein amino acid phosphorylation // inferred from electronic annotation /// 7243 // protein kinase cascade // inferred from electronic annotation	---	4672 // protein kinase activity // inferred from direct assay /// 4674 // protein serine/threonine kinase activity // inferred from electronic annotation /// 4713 // protein-tyrosine kinase activity // inferred from electronic annotation /// 5515 // prote	G13_Signaling_Pathway // GenMAPP /// Integrin-mediated_cell_adhesion_KEGG // GenMAPP	ec // A2S7_HUMAN // (Q96Q40) Serine/threonine-protein kinase ALS2CR7 (EC 2.7.1.37) (Amyotrophic lateral sclerosis 2 chromosomal region candidate gene protein 7) // 1.0E-61 /// hanks // 2.1.4 // CaMK Group; CaMK I Regulated by Ca2+/CaM and close relatives;	---	IPR000095 // PAK-box/P21-Rho-binding /// IPR000719 // Protein kinase	---	0 // QTL_NAME // TRAIT_NAME // candidate	This probe set was annotated using the Matching Probes based pipeline to a Locus Link identifier using 1 transcripts. // false // Matching Probes // A	NM_019210(10)	ENSRNOT00000006459 // cdna:known chromosome:RGSC3.1:X:34788283:34895562:-1 // ensembl // 11 // --- /// ENSRNOT00000033903 // cdna:known chromosome:RGSC3.1:X:34788283:34895562:-1 // ensembl // 11 // --- /// ENSRNOT00000033903 // cdna:known chromosome:RGSC3	GENSCAN00000022151 // ensembl // 1 // Cross Hyb Matching Probes	0.00181577	0.0424701	0.892758	4.13227e-08	5.67454e-44	-0.735128	-0.467809
1373191_at	Rat Expression Array 230 2.0	Rattus norvegicus	36980	Consensus sequence	GenBank	Rn.32358.1	gb:BG375890 /DB_XREF=gi:13300326 /DB_XREF=UI-R-CT0-buf-d-10-0-UI.s1 /CLONE=UI-R-CT0-buf-d-10-0-UI /FEA=EST /CNT=11 /TID=Rn.32358.1 /TIER=Stack /STK=9 /UG=Rn.32358 /UG_TITLE=ESTs	BG375890	Rn.32358	Rn.101388	June 2003 (HGSC v3.1)	chr7:114533587-114534468 (+) // 81.21 // q34	similar to hypothetical protein (predicted)	RGD1304983_predicted	chr7q34	---	---	300049	---	---	---	XP_216945.2	XM_216945	---	---	---	---	1304983	---	---	---	---	---	---	---	---	---	0 // QTL_NAME // TRAIT_NAME // candidate	This probe set was annotated using the Genome Target Overlap based pipeline to a Locus Link identifier using 1 transcripts. // false // Genome Target Overlap // B	XM_216945	XM_216945 // Rattus norvegicus similar to hypothetical protein (LOC300049), mRNA. // refseq // 0 // chr7:114474544-114533917(+) /// GENSCAN00000070641 // cdna:Genscan chromosome:RGSC3.1:7:114495961:114534349:1 // ensembl // 0 // chr7:114495960-114534349(+	XM_216969 // refseq // 1 // Negative Strand Matching Probes /// GENSCAN00000070641 // ensembl // 7 // Cross Hyb Matching Probes /// XM_216945 // refseq // 4 // Cross Hyb Matching Probes	0.00328676	0.037527	0.932854	3.36544e-07	1.12435e-59	0.382921	0.126223
1388087_at	Rat Expression Array 230 2.0	Rattus norvegicus	36980	Consensus sequence	GenBank	Rn.10143.1	gb:U36897.1 /DB_XREF=gi:1055251 /FEA=FLmRNA /CNT=1 /TID=Rn.10143.1 /TIER=FL /STK=1 /UG=Rn.10143 /DEF=Rattus norvegicus putative pheromone receptor VN5, complete cds. /PROD=pheromone receptor VN5 /FL=gb:U36897.1	U36897	Rn.10143	Rn.10143	June 2003 (HGSC v3.1)	chr4:124286870-124287904 (+) // 94.68 // q34	vomeronasal 1 receptor, B9	V1rb9	chr4q34	full length	ENSRNOG00000017796	286956	Q62854 /// Q5J3M9	---	---	NP_775419.2	NM_173297	---	---	---	---	708391	---	7608 // perception of smell // inferred from sequence or structural similarity	---	4984 // olfactory receptor activity // inferred from sequence or structural similarity	---	---	---	IPR004072 // Vomeronasal receptor, type 1	NP_775419.1 // span:13-35,55-77,98-120,153-175,203-222,232-254 // numtm:6	0 // QTL_NAME // TRAIT_NAME // candidate	This probe set was annotated using the Matching Probes based pipeline to a Locus Link identifier using 1 transcripts. // false // Matching Probes // A	NM_173297(11)	NM_173297 // Rattus norvegicus vomeronasal 1 receptor, B9 (V1rb9), mRNA. // refseq // 11 // ---	ENSRNOT00000023947 // ensembl // 8 // Cross Hyb Matching Probes /// GENSCAN00000046747 // ensembl // 7 // Cross Hyb Matching Probes	0.00222809	0.0305032	0.921677	2.47027e-07	1.00656e-50	-1.1551	-0.922609
1368704_a_at	Rat Expression Array 230 2.0	Rattus norvegicus	36980	Consensus sequence	GenBank	Rn.10146.2	gb:AF292102.1 /DB_XREF=gi:11093920 /GEN=Caleb /FEA=FLmRNA /CNT=2 /TID=Rn.10146.2 /TIER=FL /STK=1 /UG=Rn.10146 /LL=50568 /DEF=Rattus norvegicus CALEB isoform b (Caleb) mRNA, complete cds. /PROD=CALEB isoform b /FL=gb:AF292102.1	AF292102	Rn.10146	Rn.10146	June 2003 (HGSC v3.1)	chr8:114640987-114654333 (+) // 92.6 // q32	chondroitin sulfate proteoglycan 5	Cspg5	---	full length	ENSRNOG00000020833	50568	Q62831 /// Q9ERQ6	---	---	NP_062157.1 /// NP_598413.1	NM_019284 /// NM_133652	---	---	---	---	2431	---	---	5615 // extracellular space // inferred from electronic annotation /// 16021 // integral to membrane // inferred from electronic annotation	---	---	---	---	IPR010555 // Chondroitin sulphate attachment /// IPR009505 // Neural chondroitin sulphate proteoglycan cytoplasmic	NP_598413.1 // span:10-32,426-448 // numtm:2 /// NP_062157.1 // span:10-32,426-448 // numtm:2	0 // QTL_NAME // TRAIT_NAME // candidate	This probe set was annotated using the Matching Probes based pipeline to a Locus Link identifier using 2 transcripts. // false // Matching Probes // A	NM_019284(11),NM_133652(11)	NM_133652 // Rattus norvegicus chondroitin sulfate proteoglycan 5 (Cspg5), mRNA. // refseq // 11 // --- /// NM_019284 // Rattus norvegicus chondroitin sulfate proteoglycan 5 (Cspg5), mRNA. // refseq // 11 // ---	ENSRNOT00000028278 // ensembl // 8 // Cross Hyb Matching Probes /// GENSCAN00000024349 // ensembl // 8 // Cross Hyb Matching Probes /// GENSCAN00000043185 // ensembl // 2 // Cross Hyb Matching Probes	0	0.042295	0.948466	3.98826e-08	7.82551e-55	-0.921018	-0.682882
1388673_at	Rat Expression Array 230 2.0	Rattus norvegicus	36980	Consensus sequence	GenBank	Rn.9276.1	gb:AI012109 /DB_XREF=gi:3225941 /DB_XREF=EST206560 /CLONE=RPLAS87 /FEA=EST /CNT=13 /TID=Rn.9276.1 /TIER=Stack /STK=13 /UG=Rn.9276 /UG_TITLE=ESTs, Highly similar to LSP1 MOUSE LYMPHOCYTE-SPECIFIC PROTEINS LSP1 AND S37 (M.musculus)	AI012109	Rn.9276	Rn.101608	June 2003 (HGSC v3.1)	chr1:202897521-202901487 (+) // 95.35 // q41	lymphocyte specific 1 (predicted)	RGD:1306133	chr1q41	---	---	361680	---	---	---	XP_341965.1	XM_341964	---	---	---	---	1306133	---	---	---	---	---	---	---	---	---	0 // QTL_NAME // TRAIT_NAME // candidate	This probe set was annotated using the Matching Probes based pipeline to a Locus Link identifier using 1 transcripts. // false // Matching Probes // A	XM_341964(11)	XM_341964 // Rattus norvegicus similar to Lsp1 protein (LOC361680), mRNA. // refseq // 11 // ---	---	0.00318932	0.033008	0.894211	5.12619e-15	2.28106e-45	-0.0130098	-0.425243
1367823_at	Rat Expression Array 230 2.0	Rattus norvegicus	36980	Consensus sequence	GenBank	Rn.10161.1	gb:BF523128 /DB_XREF=gi:11631095 /DB_XREF=UI-R-C3-sj-h-04-0-UI.r1 /CLONE=UI-R-C3-sj-h-04-0-UI /FEA=FLmRNA /CNT=27 /TID=Rn.10161.1 /TIER=ConsEnd /STK=0 /UG=Rn.10161 /LL=29543 /UG_GENE=Timp2 /UG_TITLE=tissue inhibitor of metalloproteinase 2 /FL=gb:L31884.1	BF523128	Rn.10161	Rn.10161	June 2003 (HGSC v3.1)	chr10:108324914-108373420 (-) // 99.4 // q32.3	tissue inhibitor of metalloproteinase 2	Timp2	chr10q32.3	full length	ENSRNOG00000003148	29543	P30121	---	---	NP_068824.1	NM_021989	---	---	---	---	61312	---	7283 // spermatogenesis // inferred from electronic annotation	5578 // extracellular matrix (sensu Metazoa) // inferred from electronic annotation /// 5604 // basement membrane // inferred from electronic annotation /// 5615 // extracellular space // inferred from electronic annotation	8047 // enzyme activator activity // inferred from electronic annotation /// 8191 // metalloendopeptidase inhibitor activity // inferred from electronic annotation	Matrix_Metalloproteinases // GenMAPP	---	---	IPR001820 // Tissue inhibitor of metalloproteinase	---	61436 // Type II Collagen induced arthritis QTL 5 // Joint/bone inflammation // candidate	This probe set was annotated using the Matching Probes based pipeline to a Locus Link identifier using 1 transcripts. // false // Matching Probes // A	NM_021989(11)	ENSRNOT00000004290 // cdna:known chromosome:RGSC3.1:10:108324977:108373420:-1 // ensembl // 11 // --- /// ENSRNOT00000004290 // cdna:known chromosome:RGSC3.1:10:108324977:108373420:-1 gene:ENSRNOG00000003148 // ensembl // 11 // --- /// NM_021989 // Rattus	---	0.000261588	0.0927196	0.949472	1.92889e-17	2.78837e-208	0.283973	-0.00271243
1375144_at	Rat Expression Array 230 2.0	Rattus norvegicus	36980	Consensus sequence	GenBank	Rn.843.1	gb:BM388843 /DB_XREF=gi:18188896 /DB_XREF=UI-R-DZ0-ckn-e-20-0-UI.s1 /CLONE=UI-R-DZ0-ckn-e-20-0-UI /FEA=EST /CNT=29 /TID=Rn.843.1 /TIER=Stack /STK=21 /UG=Rn.843 /UG_TITLE=ESTs	BM388843	Rn.843	Rn.10161	June 2003 (HGSC v3.1)	chr10:108324001-108324810 (-) // 95.77 // q32.3	Tissue inhibitor of metalloproteinase 2	Timp2	chr10q32.3	full length	ENSRNOG00000003148	29543	P30121	---	---	NP_068824.1	NM_021989	---	---	---	---	61312	---	7283 // spermatogenesis // inferred from electronic annotation	5578 // extracellular matrix (sensu Metazoa) // inferred from electronic annotation /// 5604 // basement membrane // inferred from electronic annotation /// 5615 // extracellular space // inferred from electronic annotation	8047 // enzyme activator activity // inferred from electronic annotation /// 8191 // metalloendopeptidase inhibitor activity // inferred from electronic annotation	Matrix_Metalloproteinases // GenMAPP	---	---	---	---	61436 // Type II Collagen induced arthritis QTL 5 // Joint/bone inflammation // candidate	This probe set was annotated using the Accession based pipeline to a UniGene identifier using 88 transcripts. // false // Accession // E	AA799340,AA799341,AA819377,AA859958,AI170254,AI229851,AI234093,AT006389,AW918612,BE098945,BE099199,BE104982,BE107368,BE116972,BE117068,BF284723,BF559290,BG372048,BG665911,BM388843,BM389900,BM391351,AA799340,AA799341,AA819377,AA859958,AI170254,AI229851,AI2	--- // --- // --- // --- // ---	---	0.000261588	0.0927196	0.949472	1.92889e-17	2.78837e-208	0.283973	-0.00271243
1386940_at	Rat Expression Array 230 2.0	Rattus norvegicus	36980	Consensus sequence	GenBank	Rn.10161.1	gb:NM_021989.1 /DB_XREF=gi:11464978 /GEN=Timp2 /FEA=FLmRNA /CNT=27 /TID=Rn.10161.1 /TIER=FL+Stack /STK=16 /UG=Rn.10161 /LL=29543 /DEF=Rattus norvegicus tissue inhibitor of metalloproteinase 2 (Timp2), mRNA. /PROD=tissue inhibitor of metalloproteinase 2 /F	NM_021989	Rn.10161	Rn.10161	June 2003 (HGSC v3.1)	chr10:108324914-108373420 (-) // 99.4 // q32.3	tissue inhibitor of metalloproteinase 2	Timp2	chr10q32.3	full length	ENSRNOG00000003148	29543	P30121	---	---	NP_068824.1	NM_021989	---	---	---	---	61312	---	7283 // spermatogenesis // inferred from electronic annotation	5578 // extracellular matrix (sensu Metazoa) // inferred from electronic annotation /// 5604 // basement membrane // inferred from electronic annotation /// 5615 // extracellular space // inferred from electronic annotation	8047 // enzyme activator activity // inferred from electronic annotation /// 8191 // metalloendopeptidase inhibitor activity // inferred from electronic annotation	Matrix_Metalloproteinases // GenMAPP	---	---	IPR001820 // Tissue inhibitor of metalloproteinase	---	61436 // Type II Collagen induced arthritis QTL 5 // Joint/bone inflammation // candidate	This probe set was annotated using the Matching Probes based pipeline to a Locus Link identifier using 2 transcripts. // false // Matching Probes // A	BC084714(11),NM_021989(11)	ENSRNOT00000004290 // cdna:known chromosome:RGSC3.1:10:108324977:108373420:-1 // ensembl // 11 // --- /// NM_021989 // Rattus norvegicus tissue inhibitor of metalloproteinase 2 (Timp2), mRNA. // refseq // 11 // --- /// BC084714 // Rattus norvegicus tissue	GENSCAN00000044023 // ensembl // 4 // Cross Hyb Matching Probes /// GENSCAN00000066107 // ensembl // 5 // Cross Hyb Matching Probes	0.000261588	0.0927196	0.949472	1.92889e-17	2.78837e-208	0.283973	-0.00271243
1388312_at	Rat Expression Array 230 2.0	Rattus norvegicus	36980	Consensus sequence	GenBank	Rn.8652.1	gb:BI274487 /DB_XREF=gi:14885445 /DB_XREF=UI-R-CW0-bwj-d-10-0-UI.s1 /CLONE=UI-R-CW0-bwj-d-10-0-UI /FEA=EST /CNT=32 /TID=Rn.8652.1 /TIER=Stack /STK=30 /UG=Rn.8652 /UG_TITLE=ESTs, Moderately similar to JC4365 arginine--tRNA ligase (H.sapiens)	BI274487	Rn.8652	Rn.10161	June 2003 (HGSC v3.1)	chr10:108323205-108323556 (-) // 74.81 // q32.3	Tissue inhibitor of metalloproteinase 2	Timp2	chr10q32.3	full length	ENSRNOG00000003148	29543	P30121	---	---	NP_068824.1	NM_021989	---	---	---	---	61312	---	7283 // spermatogenesis // inferred from electronic annotation	5578 // extracellular matrix (sensu Metazoa) // inferred from electronic annotation /// 5604 // basement membrane // inferred from electronic annotation /// 5615 // extracellular space // inferred from electronic annotation	8047 // enzyme activator activity // inferred from electronic annotation /// 8191 // metalloendopeptidase inhibitor activity // inferred from electronic annotation	Matrix_Metalloproteinases // GenMAPP	---	---	---	---	61436 // Type II Collagen induced arthritis QTL 5 // Joint/bone inflammation // candidate	This probe set was annotated using the Accession based pipeline to a UniGene identifier using 128 transcripts. // false // Accession // E	AA924026,AA956440,AI007898,AI113320,AI229696,AI715164,AI717062,AI764062,AI764139,BE098336,BE099472,BE101107,BE112662,BE112966,BE113988,BE114846,BE115615,BF283283,BF393453,BF393804,BF399102,BF410561,BG372995,BG375017,BG380699,BI274289,BI274304,BI274487,BI2	--- // --- // --- // --- // ---	---	0.000261588	0.0927196	0.949472	1.92889e-17	2.78837e-208	0.283973	-0.00271243
1387973_at	Rat Expression Array 230 2.0	Rattus norvegicus	36980	Consensus sequence	GenBank	Rn.10170.1	gb:U39206.1 /DB_XREF=gi:1146435 /GEN=CYP4F4 /FEA=FLmRNA /CNT=3 /TID=Rn.10170.1 /TIER=FL /STK=3 /UG=Rn.10170 /DEF=Rattus norvegicus cytochrome P450 4F4 (CYP4F4) mRNA, complete cds. /PROD=cytochrome P450 4F4 /FL=gb:U39206.1	U39206	Rn.10170	Rn.10170	June 2003 (HGSC v3.1)	chr7:13293079-13309413 (+) // 98.82 // q11	cytochrome P450 4F4	RGD:708363	chr7q11	full length	ENSRNOG00000005425	286904	P51869	---	---	NP_775146.1	NM_173123	---	---	---	---	708363	---	6118 // electron transport // inferred from electronic annotation	5783 // endoplasmic reticulum // inferred from electronic annotation /// 5792 // microsome // inferred from electronic annotation /// 16020 // membrane // inferred from electronic annotation	4497 // monooxygenase activity // inferred from electronic annotation /// 19825 // oxygen binding // inferred from sequence or structural similarity	---	p450 // CP11_RABIT // Animalia; CYP1A1; rab; CP11_RABIT; Orytolagus cuniculus; P05176 // 1.0E-115	---	IPR001128 // Cytochrome P450	NP_775146.1 // span:15-35,80-102 // numtm:2	0 // QTL_NAME // TRAIT_NAME // candidate	This probe set was annotated using the Matching Probes based pipeline to a Locus Link identifier using 1 transcripts. // false // Matching Probes // A	NM_173123(11)	ENSRNOT00000006896 // cdna:known chromosome:RGSC3.1:7:13293080:13309416:1 // ensembl // 11 // --- /// NM_173123 // Rattus norvegicus cytochrome P450 4F4 (Cyp4f4), mRNA. // refseq // 11 // ---	---	0.00419187	0.0242673	0.843952	2.20067e-06	6.46674e-37	-1.38463	-1.15381
1379553_s_at	Rat Expression Array 230 2.0	Rattus norvegicus	36980	Consensus sequence	GenBank	Rn.22618.1	gb:AI058678 /DB_XREF=gi:3332455 /DB_XREF=UI-R-C1-kp-h-10-0-UI.s1 /CLONE=UI-R-C1-kp-h-10-0-UI /FEA=EST /CNT=5 /TID=Rn.22618.1 /TIER=ConsEnd /STK=2 /UG=Rn.22618 /UG_TITLE=ESTs, Weakly similar to PCB3_MOUSE POLY(RC)-BINDING PROTEIN 3 (ALPHA-CP3) (M.musculus)	AI058678	Rn.22618	Rn.101718	June 2003 (HGSC v3.1)	chr1:78387755-78388090 (+) // 100.0 // q21	neuro-oncological ventral antigen 2 (predicted)	RGD:1308032	chr1q21	---	---	292681	---	---	---	XP_214825.2	XM_214825	---	---	---	---	1308032	---	---	---	---	---	---	---	IPR004087 // KH	---	0 // QTL_NAME // TRAIT_NAME // candidate	This probe set was annotated using the Matching Probes based pipeline to a Locus Link identifier using 1 transcripts. // false // Matching Probes // A	XM_214825(11)	ENSRNOT00000039762 // cdna:known chromosome:RGSC3.1:1:78371398:78388842:1 // ensembl // 11 // --- /// ENSRNOT00000018574 // cdna:novel chromosome:RGSC3.1:1:78387754:78388842:1 // ensembl // 11 // --- /// GENSCAN00000054177 // cdna:Genscan chromosome:RGSC3	---	0.00246564	0.0329613	0.655656	1.94685e-06	1.70245e-17	-1.35037	-1.13587
1396797_at	Rat Expression Array 230 2.0	Rattus norvegicus	36980	Consensus sequence	GenBank	Rn.49599.1	gb:BE097365 /DB_XREF=gi:8488296 /DB_XREF=UI-R-BO1-apq-e-10-0-UI.s1 /CLONE=UI-R-BO1-apq-e-10-0-UI /FEA=EST /CNT=3 /TID=Rn.49599.1 /TIER=ConsEnd /STK=3 /UG=Rn.49599 /UG_TITLE=ESTs, Weakly similar to PCB3_MOUSE POLY(RC)-BINDING PROTEIN 3 (ALPHA-CP3) (M.muscu	BE097365	Rn.49599	Rn.101718	June 2003 (HGSC v3.1)	chr1:78387761-78388090 (+) // 91.49 // q21	neuro-oncological ventral antigen 2 (predicted)	RGD:1308032	chr1q21	---	---	292681	---	---	---	XP_214825.2	XM_214825	---	---	---	---	1308032	---	---	---	---	---	---	---	IPR004087 // KH	---	0 // QTL_NAME // TRAIT_NAME // candidate	This probe set was annotated using the Genome Target Overlap based pipeline to a Locus Link identifier using 1 transcripts. // false // Genome Target Overlap // B	XM_214825	XM_214825 // Rattus norvegicus similar to astrocytic NOVA-like RNA-binding protein (LOC292681), mRNA. // refseq // 0 // chr1:78369909-78388842(+) /// ENSRNOT00000039762 // cdna:known chromosome:RGSC3.1:1:78371398:78388842:1 // ensembl // 0 // chr1:7837139	---	0.00246564	0.0329613	0.655656	1.94685e-06	1.70245e-17	-1.35037	-1.13587
1387541_at	Rat Expression Array 230 2.0	Rattus norvegicus	36980	Consensus sequence	GenBank	Rn.10177.1	gb:NM_031653.1 /DB_XREF=gi:13928903 /GEN=Cspg3 /FEA=FLmRNA /CNT=2 /TID=Rn.10177.1 /TIER=FL /STK=2 /UG=Rn.10177 /LL=58982 /DEF=Rattus norvegicus chondroitin sulfate proteoglycan 3 (Cspg3), mRNA. /PROD=chondroitin sulfate proteoglycan 3 /FL=gb:NM_031653.1 g	NM_031653	Rn.10177	Rn.10177	June 2003 (HGSC v3.1)	chr16:19785172-19811649 (+) // 91.68 // p14	chondroitin sulfate proteoglycan 3	RGD:619941	chr16p14	full length	ENSRNOG00000020448	58982	P55067 /// O70474	---	---	NP_113841.1	NM_031653	---	---	---	---	619941	---	7155 // cell adhesion // inferred from electronic annotation /// 7157 // heterophilic cell adhesion // inferred from electronic annotation /// 7158 // neuronal cell adhesion // inferred from electronic annotation	5578 // extracellular matrix (sensu Metazoa) // inferred from electronic annotation /// 5615 // extracellular space // inferred from electronic annotation	5509 // calcium ion binding // inferred from electronic annotation /// 5529 // sugar binding // inferred from electronic annotation /// 5540 // hyaluronic acid binding // inferred from electronic annotation	---	---	---	IPR007110 // Immunoglobulin-like /// IPR000538 // Link /// IPR006209 // EGF-like domain /// IPR001304 // C-type lectin /// IPR000436 // Sushi domain/SCR domain/CCP module	---	0 // QTL_NAME // TRAIT_NAME // candidate	This probe set was annotated using the Matching Probes based pipeline to a Locus Link identifier using 1 transcripts. // false // Matching Probes // A	NM_031653(11)	NM_031653 // Rattus norvegicus chondroitin sulfate proteoglycan 3 (Cspg3), mRNA. // refseq // 11 // ---	---	0.00718724	0.0294075	0.815365	7.3015e-08	3.14767e-29	-1.28955	-0.958576
1369096_at	Rat Expression Array 230 2.0	Rattus norvegicus	36980	Consensus sequence	GenBank	Rn.10181.1	gb:NM_134331.1 /DB_XREF=gi:19705436 /GEN=Epha7 /FEA=FLmRNA /CNT=4 /TID=Rn.10181.1 /TIER=FL /STK=2 /UG=Rn.10181 /LL=171287 /DEF=Rattus norvegicus EphA7 (Epha7), mRNA. /PROD=EphA7 /FL=gb:NM_134331.1 gb:U21954.1	NM_134331	Rn.10181	Rn.10181	June 2003 (HGSC v3.1)	chr5:44728215-44878812 (+) // 99.46 // q21	Eph receptor A7	Epha7	chr5q21	full length	ENSRNOG00000007030	171287	P54759	---	---	NP_599158.1	NM_134331	---	---	---	---	70957	---	6468 // protein amino acid phosphorylation // inferred from electronic annotation /// 7169 // transmembrane receptor protein tyrosine kinase signaling pathway // inferred from electronic annotation /// 48013 // ephrin receptor signaling pathway // inferre	5615 // extracellular space // inferred from electronic annotation /// 16020 // membrane // inferred from electronic annotation /// 16021 // integral to membrane // inferred from electronic annotation	4672 // protein kinase activity // inferred from electronic annotation /// 4674 // protein serine/threonine kinase activity // inferred from electronic annotation /// 4713 // protein-tyrosine kinase activity // inferred from electronic annotation /// 4872	---	ec // A2S7_HUMAN // (Q96Q40) Serine/threonine-protein kinase ALS2CR7 (EC 2.7.1.37) (Amyotrophic lateral sclerosis 2 chromosomal region candidate gene protein 7) // 7.0E-55 /// hanks // 1.1.18 // AGC group ; AGC I Cyclic nucleotide regulated protein kinase	---	IPR001090 // Ephrin receptor, ligand binding /// IPR003961 // Fibronectin, type III /// IPR000719 // Protein kinase /// IPR001660 // Sterile alpha motif SAM	NP_599158.1 // span:7-25,556-578 // numtm:2	0 // QTL_NAME // TRAIT_NAME // candidate	This probe set was annotated using the Matching Probes based pipeline to a Locus Link identifier using 1 transcripts. // false // Matching Probes // A	NM_134331(11)	ENSRNOT00000009899 // cdna:known chromosome:RGSC3.1:5:44728356:44878440:1 // ensembl // 9 // --- /// GENSCAN00000055340 // cdna:Genscan chromosome:RGSC3.1:5:44866206:44878440:1 // ensembl // 9 // --- /// NM_134331 // Rattus norvegicus Eph receptor A7 (Eph	---	0.00504563	0.0308226	0.951173	5.73708e-07	2.37863e-137	-1.01131	-0.772857
1388061_a_at	Rat Expression Array 230 2.0	Rattus norvegicus	36980	Consensus sequence	GenBank	Rn.10181.2	gb:U21955.1 /DB_XREF=gi:755569 /FEA=FLmRNA /CNT=1 /TID=Rn.10181.2 /TIER=FL /STK=1 /UG=Rn.10181 /LL=171287 /UG_GENE=Epha7 /DEF=Rattus norvegicus tyrosine kinase receptor Ehk-3, truncated form, mRNA, complete cds. /PROD=Ehk-3, truncated form /FL=gb:U21955.1	U21955	Rn.10181	Rn.10181	June 2003 (HGSC v3.1)	chr5:44728215-44861890 (+) // 100.0 // q21	Eph receptor A7	Epha7	chr5q21	full length	ENSRNOG00000007030	171287	P54759	---	---	NP_599158.1	NM_134331	---	---	---	---	70957	---	6468 // protein amino acid phosphorylation // inferred from electronic annotation /// 7169 // transmembrane receptor protein tyrosine kinase signaling pathway // inferred from electronic annotation /// 48013 // ephrin receptor signaling pathway // inferre	5615 // extracellular space // inferred from electronic annotation /// 16020 // membrane // inferred from electronic annotation /// 16021 // integral to membrane // inferred from electronic annotation	4672 // protein kinase activity // inferred from electronic annotation /// 4674 // protein serine/threonine kinase activity // inferred from electronic annotation /// 4713 // protein-tyrosine kinase activity // inferred from electronic annotation /// 4872	---	ec // A2S7_HUMAN // (Q96Q40) Serine/threonine-protein kinase ALS2CR7 (EC 2.7.1.37) (Amyotrophic lateral sclerosis 2 chromosomal region candidate gene protein 7) // 7.0E-55 /// hanks // 1.1.18 // AGC group ; AGC I Cyclic nucleotide regulated protein kinase	---	IPR001090 // Ephrin receptor, ligand binding /// IPR003961 // Fibronectin, type III /// IPR000719 // Protein kinase /// IPR001660 // Sterile alpha motif SAM	NP_599158.1 // span:7-25,556-578 // numtm:2	0 // QTL_NAME // TRAIT_NAME // candidate	This probe set was annotated using the Matching Probes based pipeline to a Locus Link identifier using 1 transcripts. // false // Matching Probes // A	NM_134331(11)	ENSRNOT00000009899 // cdna:known chromosome:RGSC3.1:5:44728356:44878440:1 // ensembl // 11 // --- /// NM_134331 // Rattus norvegicus Eph receptor A7 (Epha7), mRNA. // refseq // 11 // ---	GENSCAN00000033666 // ensembl // 2 // Cross Hyb Matching Probes /// GENSCAN00000086275 // ensembl // 8 // Cross Hyb Matching Probes	0.00504563	0.0308226	0.951173	5.73708e-07	2.37863e-137	-1.01131	-0.772857
										Rn.101823																																	0.00669408	0.0299233	0.972483	9.74307e-08	1.10285e-80	1.77846	1.45862
1369787_at	Rat Expression Array 230 2.0	Rattus norvegicus	36980	Consensus sequence	GenBank	Rn.10184.1	gb:NM_012688.1 /DB_XREF=gi:6978614 /GEN=Cckar /FEA=FLmRNA /CNT=3 /TID=Rn.10184.1 /TIER=FL /STK=1 /UG=Rn.10184 /LL=24889 /DEF=Rattus norvegicus Cholecystokinin A receptor (Cckar), mRNA. /PROD=cholecystokinin A receptor /FL=gb:NM_012688.1 gb:M88096.1	NM_012688	Rn.10184	Rn.10184	June 2003 (HGSC v3.1)	chr14:62054843-62064735 (+) // 41.21 // q11	cholecystokinin A receptor	Cckar	chr14q11	full length	ENSRNOG00000003046	24889	P30551	---	---	NP_036820.1	NM_012688	---	---	---	---	2289	---	7186 // G-protein coupled receptor protein signaling pathway // inferred from electronic annotation	16021 // integral to membrane // inferred from electronic annotation	1584 // rhodopsin-like receptor activity // inferred from electronic annotation /// 4872 // receptor activity // inferred from electronic annotation /// 4930 // G-protein coupled receptor activity // inferred from electronic annotation /// 4951 // cholecy	GPCRDB_Class_A_Rhodopsin-like // GenMAPP /// Peptide_GPCRs // GenMAPP	---	---	IPR000276 // Rhodopsin-like GPCR superfamily	NP_036820.1 // span:60-82,94-116,131-150,171-193,227-249,327-346,366-388 // numtm:7	0 // QTL_NAME // TRAIT_NAME // candidate /// 70214 // Non-insulin dependent diabetes mellitus QTL 28 // Glucose level // peak	This probe set was annotated using the Matching Probes based pipeline to a Locus Link identifier using 1 transcripts. // false // Matching Probes // A	NM_012688(11)	NM_012688 // Rattus norvegicus cholecystokinin A receptor (Cckar), mRNA. // refseq // 11 // ---	---	0.00359483	0.0289701	0.892831	3.28107e-08	2.67062e-96	-1.22056	-0.989115
1387700_at	Rat Expression Array 230 2.0	Rattus norvegicus	36980	Consensus sequence	GenBank	Rn.10184.1	gb:M88096.1 /DB_XREF=gi:203383 /GEN=CCKAR /FEA=FLmRNA /CNT=3 /TID=Rn.10184.1 /TIER=FL /STK=1 /UG=Rn.10184 /LL=24889 /DEF=Rat cholecystokinin receptor mRNA, complete cds. /PROD=cholecystokinin receptor /FL=gb:NM_012688.1 gb:M88096.1	M88096	Rn.10184	Rn.10184	June 2003 (HGSC v3.1)	chr14:62054843-62064735 (+) // 41.21 // q11	cholecystokinin A receptor	Cckar	chr14q11	full length	ENSRNOG00000003046	24889	P30551	---	---	NP_036820.1	NM_012688	---	---	---	---	2289	---	7186 // G-protein coupled receptor protein signaling pathway // inferred from electronic annotation	16021 // integral to membrane // inferred from electronic annotation	1584 // rhodopsin-like receptor activity // inferred from electronic annotation /// 4872 // receptor activity // inferred from electronic annotation /// 4930 // G-protein coupled receptor activity // inferred from electronic annotation /// 4951 // cholecy	GPCRDB_Class_A_Rhodopsin-like // GenMAPP /// Peptide_GPCRs // GenMAPP	---	---	IPR000276 // Rhodopsin-like GPCR superfamily	NP_036820.1 // span:60-82,94-116,131-150,171-193,227-249,327-346,366-388 // numtm:7	0 // QTL_NAME // TRAIT_NAME // candidate /// 70214 // Non-insulin dependent diabetes mellitus QTL 28 // Glucose level // peak	This probe set was annotated using the Matching Probes based pipeline to a Locus Link identifier using 1 transcripts. // false // Matching Probes // A	NM_012688(11)	NM_012688 // Rattus norvegicus cholecystokinin A receptor (Cckar), mRNA. // refseq // 11 // ---	---	0.00359483	0.0289701	0.892831	3.28107e-08	2.67062e-96	-1.22056	-0.989115
1372691_at	Rat Expression Array 230 2.0	Rattus norvegicus	36980	Consensus sequence	GenBank	Rn.23590.1	gb:BI292558 /DB_XREF=gi:14953172 /DB_XREF=UI-R-DO0-ciw-e-02-0-UI.s1 /CLONE=UI-R-DO0-ciw-e-02-0-UI /FEA=EST /CNT=11 /TID=Rn.23590.1 /TIER=Stack /STK=11 /UG=Rn.23590 /UG_TITLE=ESTs, Highly similar to URIDINE PHOSPHORYLASE (M.musculus)	BI292558	Rn.23590	Rn.101932	June 2003 (HGSC v3.1)	chr14:89687308-89688779 (+) // 96.6 // q21	uridine phosphorylase 1 (predicted)	RGD:1305566	chr14q21	---	---	289801	---	---	---	XP_214096.2	XM_214096	---	---	---	---	1305566	---	---	---	---	---	---	---	---	---	0 // QTL_NAME // TRAIT_NAME // candidate	This probe set was annotated using the Matching Probes based pipeline to a Locus Link identifier using 1 transcripts. // false // Matching Probes // A	XM_214096(11)	XM_214096 // Rattus norvegicus similar to uridine phosphorylase (LOC289801), mRNA. // refseq // 11 // ---	ENSRNOT00000006765 // ensembl // 8 // Cross Hyb Matching Probes /// GENSCAN00000005671 // ensembl // 8 // Cross Hyb Matching Probes	0.0120748	0.065407	0.896091	4.58844e-09	5.81755e-42	0.342006	-0.164297
1387467_at	Rat Expression Array 230 2.0	Rattus norvegicus	36980	Consensus sequence	GenBank	Rn.10196.1	gb:NM_031602.1 /DB_XREF=gi:13928821 /GEN=Kcnj10 /FEA=FLmRNA /CNT=4 /TID=Rn.10196.1 /TIER=FL /STK=2 /UG=Rn.10196 /LL=29718 /DEF=Rattus norvegicus potassium inwardly-rectifying channel, subfamily J, member 10 (Kcnj10), mRNA. /PROD=potassium inwardly-rectify	NM_031602	Rn.10196	Rn.10196	June 2003 (HGSC v3.1)	chr13:88529985-88559475 (+) // 99.51 // q24	potassium inwardly-rectifying channel, subfamily J, member 10	Kcnj10	chr13q24	full length	ENSRNOG00000007705	29718	P49655	---	---	NP_113790.1	NM_031602	---	---	---	---	61822	---	6810 // transport // inferred from electronic annotation /// 6811 // ion transport // inferred from electronic annotation /// 6813 // potassium ion transport // inferred from electronic annotation	5887 // integral to plasma membrane // inferred from electronic annotation /// 16020 // membrane // inferred from electronic annotation /// 16021 // integral to membrane // inferred from electronic annotation	5216 // ion channel activity // inferred from electronic annotation /// 5242 // inward rectifier potassium channel activity // inferred from electronic annotation /// 5244 // voltage-gated ion channel activity // inferred from electronic annotation /// 52	---	---	---	IPR001838 // K+ channel, inward rectifier	NP_113790.1 // span:68-90,149-171 // numtm:2	0 // QTL_NAME // TRAIT_NAME // candidate	This probe set was annotated using the Matching Probes based pipeline to a Locus Link identifier using 1 transcripts. // false // Matching Probes // A	NM_031602(11)	ENSRNOT00000010146 // cdna:known chromosome:RGSC3.1:13:88529986:88559475:1 // ensembl // 10 // --- /// NM_031602 // Rattus norvegicus potassium inwardly-rectifying channel, subfamily J, member 10 (Kcnj10), mRNA. // refseq // 11 // ---	GENSCAN00000019193 // ensembl // 7 // Cross Hyb Matching Probes	0.00675051	0.0326143	0.798441	3.18958e-07	3.45397e-28	-1.27351	-0.963668
1369487_a_at	Rat Expression Array 230 2.0	Rattus norvegicus	36980	Consensus sequence	GenBank	Rn.10197.1	gb:NM_053870.1 /DB_XREF=gi:16758739 /GEN=Kcnj4 /FEA=FLmRNA /CNT=2 /TID=Rn.10197.1 /TIER=FL /STK=2 /UG=Rn.10197 /LL=116649 /DEF=Rattus norvegicus potassium inwardly-rectifying channel, subfamily J, member 4 (Kcnj4), mRNA. /PROD=potassium inwardly-rectifyin	NM_053870	Rn.10197	Rn.10197	June 2003 (HGSC v3.1)	chr7:117636661-117638055 (-) // 79.99 // q34	potassium inwardly-rectifying channel, subfamily J, member 4	Kcnj4	chr7q34	full length	ENSRNOG00000013869	116649	P52190	---	---	NP_446322.1	NM_053870	---	---	---	---	621436	---	6810 // transport // inferred from electronic annotation /// 6811 // ion transport // inferred from electronic annotation /// 6813 // potassium ion transport // inferred from electronic annotation	5887 // integral to plasma membrane // inferred from electronic annotation /// 16020 // membrane // inferred from electronic annotation /// 16021 // integral to membrane // inferred from electronic annotation	5216 // ion channel activity // inferred from electronic annotation /// 5242 // inward rectifier potassium channel activity // inferred from electronic annotation /// 5244 // voltage-gated ion channel activity // inferred from electronic annotation /// 52	---	---	---	IPR001838 // K+ channel, inward rectifier	NP_446322.1 // span:57-79,118-137,146-168 // numtm:3 /// CAA60963.1 // span:63-85,105-127,148-170 // numtm:3	0 // QTL_NAME // TRAIT_NAME // candidate	This probe set was annotated using the Matching Probes based pipeline to a Locus Link identifier using 2 transcripts. // false // Matching Probes // A	NM_053870(11),X87635(11)	ENSRNOT00000018564 // cdna:known chromosome:RGSC3.1:7:117636672:117638012:-1 // ensembl // 11 // --- /// GENSCAN00000099960 // cdna:Genscan chromosome:RGSC3.1:7:117636672:117638012:-1 // ensembl // 11 // --- /// NM_053870 // Rattus norvegicus potassium in	---	0.00200884	0.0378571	0.935975	8.05742e-07	1.09147e-107	-0.885566	-0.699442
1371114_at	Rat Expression Array 230 2.0	Rattus norvegicus	36980	Consensus sequence	GenBank	Rn.10197.2	gb:X87635.1 /DB_XREF=gi:854418 /GEN=rIRK3 /FEA=mRNA /CNT=2 /TID=Rn.10197.2 /TIER=ConsEnd /STK=0 /UG=Rn.10197 /LL=116649 /DEF=R.norvegicus mRNA for inwardly rectifying potassium channel. /PROD=inwardly rectifying potassium channel	X87635	Rn.10197	Rn.10197	June 2003 (HGSC v3.1)	chr7:117635956-117638057 (-) // 78.09 // q34	potassium inwardly-rectifying channel, subfamily J, member 4	Kcnj4	chr7q34	full length	ENSRNOG00000013869	116649	P52190	---	---	NP_446322.1	NM_053870	---	---	---	---	621436	---	6810 // transport // inferred from electronic annotation /// 6811 // ion transport // inferred from electronic annotation /// 6813 // potassium ion transport // inferred from electronic annotation	5887 // integral to plasma membrane // inferred from electronic annotation /// 16020 // membrane // inferred from electronic annotation /// 16021 // integral to membrane // inferred from electronic annotation	5216 // ion channel activity // inferred from electronic annotation /// 5242 // inward rectifier potassium channel activity // inferred from electronic annotation /// 5244 // voltage-gated ion channel activity // inferred from electronic annotation /// 52	---	---	---	IPR001838 // K+ channel, inward rectifier	CAA60963.1 // span:63-85,105-127,148-170 // numtm:3	0 // QTL_NAME // TRAIT_NAME // candidate	This probe set was annotated using the Matching Probes based pipeline to a Locus Link identifier using 1 transcripts. // false // Matching Probes // A	X87635(11)	X87635 // R.norvegicus mRNA for inwardly rectifying potassium channel. // gb // 11 // ---	---	0.00200884	0.0378571	0.935975	8.05742e-07	1.09147e-107	-0.885566	-0.699442
1370661_a_at	Rat Expression Array 230 2.0	Rattus norvegicus	36980	Consensus sequence	GenBank	Rn.10198.1	gb:AF024622.1 /DB_XREF=gi:2833641 /GEN=GC-G /FEA=FLmRNA /CNT=1 /TID=Rn.10198.1 /TIER=FL /STK=1 /UG=Rn.10198 /DEF=Rattus norvegicus guanylyl cyclase-G (GC-G) mRNA, complete cds. /PROD=guanylyl cyclase-G /FL=gb:AF024622.1	AF024622	Rn.10198	Rn.10198	June 2003 (HGSC v3.1)	chr1:261711966-261753299 (-) // 98.59 // q55	guanylate cyclase 2g	Gucy2g	chr1q55	full length	ENSRNOG00000015724	245708	P55205 /// O54884	---	---	NP_620611.1	NM_139042	---	---	---	---	621853	---	---	---	4383 // guanylate cyclase activity // traceable author statement	---	---	---	IPR001828 // Extracellular ligand-binding receptor /// IPR000719 // Protein kinase /// IPR001054 // Guanylate cyclase	---	0 // QTL_NAME // TRAIT_NAME // candidate	This probe set was annotated using the Matching Probes based pipeline to a Locus Link identifier using 2 transcripts. // false // Matching Probes // A	NM_139042(11),U33847(11)	ENSRNOT00000021746 // cdna:known chromosome:RGSC3.1:1:261710569:261753299:-1 // ensembl // 11 // --- /// NM_139042 // Rattus norvegicus guanylate cyclase 2g (Gucy2g), mRNA. // refseq // 11 // --- /// U33847 // Rattus norvegicus ksGC mRNA, complete cds. //	GENSCAN00000027400 // ensembl // 3 // Negative Strand Matching Probes /// GENSCAN00000079625 // ensembl // 3 // Cross Hyb Matching Probes	0.00204159	0.0325633	0.844842	4.09826e-12	7.37056e-77	-1.18788	-0.937109
1370671_at	Rat Expression Array 230 2.0	Rattus norvegicus	36980	Consensus sequence	GenBank	Rn.10198.2	gb:U33847.1 /DB_XREF=gi:1166527 /FEA=FLmRNA /CNT=1 /TID=Rn.10198.2 /TIER=FL /STK=1 /UG=Rn.10198 /DEF=Rattus norvegicus ksGC mRNA, complete cds. /PROD=ksGC /FL=gb:U33847.1	U33847	Rn.10198	Rn.10198	June 2003 (HGSC v3.1)	chr1:261710568-261728384 (-) // 94.72 // q55	guanylate cyclase 2g	Gucy2g	chr1q55	full length	ENSRNOG00000015724	245708	P55205 /// O54884	---	---	NP_620611.1	NM_139042	---	---	---	---	621853	---	---	---	4383 // guanylate cyclase activity // traceable author statement	---	---	---	IPR001828 // Extracellular ligand-binding receptor /// IPR000719 // Protein kinase /// IPR001054 // Guanylate cyclase	---	0 // QTL_NAME // TRAIT_NAME // candidate	This probe set was annotated using the Matching Probes based pipeline to a Locus Link identifier using 1 transcripts. // false // Matching Probes // A	U33847(11)	ENSRNOT00000021746 // cdna:known chromosome:RGSC3.1:1:261710569:261753299:-1 // ensembl // 11 // --- /// U33847 // Rattus norvegicus ksGC mRNA, complete cds. // gb // 11 // ---	---	0.00204159	0.0325633	0.844842	4.09826e-12	7.37056e-77	-1.18788	-0.937109
										Rn.10213																																	0.00695758	0.0253312	0.849173	1.21047e-06	6.52924e-36	-1.46471	-1.17922
1379861_at	Rat Expression Array 230 2.0	Rattus norvegicus	36980	Consensus sequence	GenBank	Rn.43881.1	gb:BE107793 /DB_XREF=gi:8499898 /DB_XREF=UI-R-CA0-awx-a-01-0-UI.s1 /CLONE=UI-R-CA0-awx-a-01-0-UI /FEA=EST /CNT=5 /TID=Rn.43881.1 /TIER=ConsEnd /STK=2 /UG=Rn.43881 /UG_TITLE=ESTs, Weakly similar to YPV2_HUMAN HYPOTHETICAL PROTEIN POV-2 {SUB 9-294 (H.sapien	BE107793	Rn.43881	Rn.102152	June 2003 (HGSC v3.1)	chr10:92184625-92185489 (-) // 75.45 // q32.1	similar to RIKEN cDNA 6720485C15	MGC94233	chr10q32.1	full length	---	360639	Q6AY55	---	---	NP_001007725.1	NM_001007724	---	---	---	---		---	---	---	---	---	---	---	IPR001977 // Dephospho-CoA kinase	AAH79186.1 // span:202-224 // numtm:1	---	This probe set was annotated using the Genome Target Overlap based pipeline to a Locus Link identifier using 1 transcripts. // false // Genome Target Overlap // B	BC079186	BC079186 // Rattus norvegicus similar to RIKEN cDNA 6720485C15, mRNA (cDNA clone MGC:94233 IMAGE:7131172), complete cds. // gb // 0 // chr10:92179924-92202213(-) /// GENSCAN00000074987 // cdna:Genscan chromosome:RGSC3.1:10:92179693:92185979:-1 // ensembl	ENSRNOT00000031498 // ensembl // 3 // Cross Hyb Matching Probes /// GENSCAN00000074987 // ensembl // 3 // Cross Hyb Matching Probes /// BC079186 // gb // 3 // Cross Hyb Matching Probes	0.00756366	0.0940828	0.921226	2.74393e-07	3.13929e-103	0.580343	0.240543
1380380_at	Rat Expression Array 230 2.0	Rattus norvegicus	36980	Consensus sequence	GenBank	Rn.27029.1	gb:BI296096 /DB_XREF=gi:14960195 /DB_XREF=UI-R-DK0-cew-c-08-0-UI.s1 /CLONE=UI-R-DK0-cew-c-08-0-UI /FEA=EST /CNT=3 /TID=Rn.27029.1 /TIER=ConsEnd /STK=2 /UG=Rn.27029 /UG_TITLE=ESTs	BI296096	Rn.27029	Rn.102152	June 2003 (HGSC v3.1)	chr3:116603684-116604109 (+) // 96.15 // q36	Similar to RIKEN cDNA 6720485C15	MGC94233	chr10q32.1	full length	---	360639	Q6AY55	---	---	NP_001007725.1	NM_001007724	---	---	---	---		---	---	---	---	---	---	---	---	---	---	This probe set was annotated using the Accession based pipeline to a UniGene identifier using 8 transcripts. // false // Accession // E	AI136106,BF552322,AI136106,BF552322,AI136106,BF552322,AI136106,BF552322	--- // --- // --- // --- // ---	---	0.00756366	0.0940828	0.921226	2.74393e-07	3.13929e-103	0.580343	0.240543
1389274_at	Rat Expression Array 230 2.0	Rattus norvegicus	36980	Consensus sequence	GenBank	Rn.2245.1	gb:AA800803 /DB_XREF=gi:4131541 /DB_XREF=EST190300 /CLONE=RLUAL62 /FEA=EST /CNT=8 /TID=Rn.2245.1 /TIER=Stack /STK=8 /UG=Rn.2245 /UG_TITLE=ESTs, Weakly similar to YNP5_CAEEL HYPOTHETICAL 28.3 KD PROTEIN T05G5.5 IN CHROMOSOME III (C.elegans)	AA800803	Rn.2245	Rn.102152	June 2003 (HGSC v3.1)	chr10:92179924-92180465 (-) // 93.6 // q32.1	similar to RIKEN cDNA 6720485C15	MGC94233	chr10q32.1	full length	---	360639	Q6AY55	---	---	NP_001007725.1	NM_001007724	---	---	---	---		---	---	---	---	---	---	---	IPR001977 // Dephospho-CoA kinase	AAH79186.1 // span:202-224 // numtm:1	---	This probe set was annotated using the Matching Probes based pipeline to a Locus Link identifier using 1 transcripts. // false // Matching Probes // A	BC079186(11)	BC079186 // Rattus norvegicus similar to RIKEN cDNA 6720485C15, mRNA (cDNA clone MGC:94233 IMAGE:7131172), complete cds. // gb // 11 // ---	---	0.00756366	0.0940828	0.921226	2.74393e-07	3.13929e-103	0.580343	0.240543
1368893_at	Rat Expression Array 230 2.0	Rattus norvegicus	36980	Consensus sequence	GenBank	Rn.10229.1	gb:NM_053874.1 /DB_XREF=gi:16758741 /GEN=Cap2 /FEA=FLmRNA /CNT=14 /TID=Rn.10229.1 /TIER=FL /STK=2 /UG=Rn.10229 /LL=116653 /DEF=Rattus norvegicus adenylyl cyclase-associated protein 2 (Cap2), mRNA. /PROD=adenylyl cyclase-associated protein 2 /FL=gb:NM_0538	NM_053874	Rn.10229	Rn.10229	June 2003 (HGSC v3.1)	chr17:24116907-24117834 (-) // 39.51 // p13	CAP, adenylate cyclase-associated protein, 2 (yeast)	Cap2	---	full length	---	116653	P52481	---	---	NP_446326.1	NM_053874	---	---	---	---	620310	---	7010 // cytoskeleton organization and biogenesis // inferred from electronic annotation /// 30036 // actin cytoskeleton organization and biogenesis // inferred from electronic annotation	16020 // membrane // inferred from electronic annotation	---	---	---	---	IPR001837 // CAP protein	---	0 // QTL_NAME // TRAIT_NAME // candidate	This probe set was annotated using the Matching Probes based pipeline to a Locus Link identifier using 1 transcripts. // false // Matching Probes // A	NM_053874(11)	NM_053874 // Rattus norvegicus CAP, adenylate cyclase-associated protein, 2 (yeast) (Cap2), mRNA. // refseq // 11 // ---	---	0	0.0344867	0.958851	5.0848e-08	4.65604e-73	-0.574698	-0.385512
1368894_at	Rat Expression Array 230 2.0	Rattus norvegicus	36980	Consensus sequence	GenBank	Rn.10229.1	gb:AW919109 /DB_XREF=gi:8084899 /DB_XREF=EST350413 /CLONE=RGIFC89 /FEA=FLmRNA /CNT=14 /TID=Rn.10229.1 /TIER=ConsEnd /STK=0 /UG=Rn.10229 /LL=116653 /UG_GENE=Cap2 /UG_TITLE=adenylyl cyclase-associated protein 2 /FL=gb:NM_053874.1 gb:U31935.1	AW919109	Rn.10229	Rn.10229	June 2003 (HGSC v3.1)	chr17:24116907-24117834 (-) // 39.51 // p13	CAP, adenylate cyclase-associated protein, 2 (yeast)	Cap2	chr1	full length	---	116653	P52481	---	---	NP_446326.1	NM_053874	---	---	---	---	620310	---	7010 // cytoskeleton organization and biogenesis // inferred from electronic annotation /// 30036 // actin cytoskeleton organization and biogenesis // inferred from electronic annotation	16020 // membrane // inferred from electronic annotation	---	---	---	---	---	---	0 // QTL_NAME // TRAIT_NAME // candidate	This probe set was annotated using the Accession based pipeline to a UniGene identifier using 52 transcripts. // false // Accession // E	AI145367,AI598873,AI712591,AW252005,AW919109,BE127377,BF396149,BF396150,BF544153,BF545855,BI295174,NM_053874,U31935,AI145367,AI598873,AI712591,AW252005,AW919109,BE127377,BF396149,BF396150,BF544153,BF545855,BI295174,NM_053874,U31935,AI145367,AI598873,AI712	--- // --- // --- // --- // ---	---	0	0.0344867	0.958851	5.0848e-08	4.65604e-73	-0.574698	-0.385512
1387504_at	Rat Expression Array 230 2.0	Rattus norvegicus	36980	Consensus sequence	GenBank	Rn.10235.1	gb:NM_133575.1 /DB_XREF=gi:19424265 /GEN=Il1rl2 /FEA=FLmRNA /CNT=3 /TID=Rn.10235.1 /TIER=FL /STK=2 /UG=Rn.10235 /LL=171106 /DEF=Rattus norvegicus interleukin 1 receptor-like 2 (Il1rl2), mRNA. /PROD=interleukin 1 receptor-like 2 /FL=gb:NM_133575.1 gb:U4906	NM_133575	Rn.10235	Rn.10235	June 2003 (HGSC v3.1)	chr9:39493600-39539206 (+) // 99.71 // q21	interleukin 1 receptor-like 2	Il1rl2	chr9q21	full length	ENSRNOG00000014683	171106	Q62929	---	---	NP_598259.1	NM_133575	---	---	---	---	621782	---	---	16020 // membrane // inferred from electronic annotation /// 16021 // integral to membrane // inferred from electronic annotation	4872 // receptor activity // inferred from electronic annotation /// 4888 // transmembrane receptor activity // inferred from electronic annotation /// 4907 // interleukin receptor activity // inferred from electronic annotation /// 4908 // interleukin-1	---	---	scop // a.1.1.Globins // All alpha proteins; Globin-like; Globin-like; Globins // 6.3	IPR007110 // Immunoglobulin-like /// IPR000157 // TIR	NP_598259.1 // span:339-361 // numtm:1	0 // QTL_NAME // TRAIT_NAME // candidate	This probe set was annotated using the Matching Probes based pipeline to a Locus Link identifier using 1 transcripts. // false // Matching Probes // A	NM_133575(11)	ENSRNOT00000019880 // cdna:known chromosome:RGSC3.1:9:39493601:39539206:1 // ensembl // 10 // --- /// NM_133575 // Rattus norvegicus interleukin 1 receptor-like 2 (Il1rl2), mRNA. // refseq // 11 // ---	GENSCAN00000088096 // ensembl // 3 // Cross Hyb Matching Probes	0.00439657	0.0308268	0.880343	3.75085e-07	3.56879e-44	-1.17791	-0.912992
1377691_at	Rat Expression Array 230 2.0	Rattus norvegicus	36980	Consensus sequence	GenBank	Rn.16639.1	gb:AI599376 /DB_XREF=gi:4608424 /DB_XREF=EST251079 /CLONE=REMEN75 /FEA=EST /CNT=7 /TID=Rn.16639.1 /TIER=ConsEnd /STK=3 /UG=Rn.16639 /UG_TITLE=ESTs	AI599376	Rn.16639	Rn.102384	June 2003 (HGSC v3.1)	chr2:192726036-192726718 (+) // 99.27 // q34	SEC22 vesicle trafficking protein-like 1 (S. cerevisiae) (predicted)	RGD:1309988	chr2q34	---	---	310710	---	---	---	XP_227499.1	XM_227499	---	---	---	---	1309988	---	---	---	---	---	---	---	IPR001388 // Synaptobrevin	XP_227499.1 // span:191-213 // numtm:1	0 // QTL_NAME // TRAIT_NAME // candidate	This probe set was annotated using the Matching Probes based pipeline to a Locus Link identifier using 1 transcripts. // false // Matching Probes // A	XM_227499(10)	XM_227499 // Rattus norvegicus similar to vesicle trafficking protein sec22b (LOC310710), mRNA. // refseq // 10 // ---	---	0.00164334	0.0294207	0.96988	6.29348e-09	5.3823e-72	0.932322	0.683709
1389138_at	Rat Expression Array 230 2.0	Rattus norvegicus	36980	Consensus sequence	GenBank	Rn.7877.1	gb:AA945574 /DB_XREF=gi:3105490 /DB_XREF=EST201073 /CLONE=RLIAP19 /FEA=EST /CNT=15 /TID=Rn.7877.1 /TIER=Stack /STK=8 /UG=Rn.7877 /UG_TITLE=ESTs	AA945574	Rn.7877	Rn.102384	June 2003 (HGSC v3.1)	chr2:192726780-192727948 (+) // 93.32 // q34	Similar to vesicle trafficking protein sec22b	---	chr2q34	---	---	310710	---	---	---	XP_227499.1	XM_227499	---	---	---	---	1309988	---	---	---	---	---	---	---	---	---	0 // QTL_NAME // TRAIT_NAME // candidate	This probe set was annotated using the Accession based pipeline to a UniGene identifier using 52 transcripts. // false // Accession // E	AA945574,AA955502,AI101261,AI101324,AI228172,AW914879,BE097999,BF285759,BF285767,BF406727,BF557331,BG665194,BI297084,AA945574,AA955502,AI101261,AI101324,AI228172,AW914879,BE097999,BF285759,BF285767,BF406727,BF557331,BG665194,BI297084,AA945574,AA955502,AI1	--- // --- // --- // --- // ---	---	0.00164334	0.0294207	0.96988	6.29348e-09	5.3823e-72	0.932322	0.683709
1393711_at	Rat Expression Array 230 2.0	Rattus norvegicus	36980	Consensus sequence	GenBank	Rn.56202.1	gb:BF386180 /DB_XREF=gi:11371004 /DB_XREF=UI-R-CA1-bba-h-07-0-UI.s1 /CLONE=UI-R-CA1-bba-h-07-0-UI /FEA=EST /CNT=1 /TID=Rn.56202.1 /TIER=ConsEnd /STK=1 /UG=Rn.56202 /UG_TITLE=EST	BF386180	Rn.56202	Rn.102391	June 2003 (HGSC v3.1)	chr1:137784211-137785574 (-) // 99.57 // q31	LOC361599	LOC361599	chr1q31	---	---	361599	---	---	---	XP_346992.1	XM_346991	---	---	---	---		---	---	---	---	---	---	---	---	---	---	This probe set was annotated using the Matching Probes based pipeline to a Locus Link identifier using 1 transcripts. // false // Matching Probes // A	XM_346991(11)	GENSCAN00000065696 // cdna:Genscan chromosome:RGSC3.1:1:137783406:137788067:-1 // ensembl // 11 // --- /// XM_346991 // Rattus norvegicus LOC361599 (LOC361599), mRNA. // refseq // 11 // ---	---	0.00444504	0.0252669	0.753011	1.69813e-06	1.15594e-23	-1.39465	-1.15481
1370224_at	Rat Expression Array 230 2.0	Rattus norvegicus	36980	Consensus sequence	GenBank	Rn.10247.1	gb:BE113920 /DB_XREF=gi:8506025 /DB_XREF=UI-R-BJ1-awi-a-05-0-UI.s1 /CLONE=UI-R-BJ1-awi-a-05-0-UI /FEA=FLmRNA /CNT=19 /TID=Rn.10247.1 /TIER=Stack /STK=10 /UG=Rn.10247 /LL=25125 /UG_GENE=Stat3 /UG_TITLE=Signal transducer and activator of transcription 3 /FL	BE113920	Rn.10247	Rn.10247	June 2003 (HGSC v3.1)	chr10:89836723-89860891 (-) // 98.81 // q32.1	signal transducer and activator of transcription 3	Stat3	chr10q32.1	full length	ENSRNOG00000019742	25125	P52631	---	---	NP_036879.1	NM_012747	---	---	---	---	3772	---	1754 // eye photoreceptor cell differentiation // inferred from electronic annotation /// 6355 // regulation of transcription, DNA-dependent // inferred from electronic annotation /// 6357 // regulation of transcription from Pol II promoter // inferred fr	5634 // nucleus // inferred from electronic annotation /// 5737 // cytoplasm // inferred from electronic annotation /// 5886 // plasma membrane // inferred from electronic annotation	3677 // DNA binding // inferred from direct assay /// 3700 // transcription factor activity // inferred from electronic annotation /// 4871 // signal transducer activity // inferred from electronic annotation /// 5515 // protein binding // inferred from e	TGF_Beta_Signaling_Pathway // GenMAPP	---	---	IPR001217 // STAT protein /// IPR000980 // SH2 motif	---	61332 // Experimental allergic uveoritinitis QTL 3 // Uvea inflammation score // candidate /// 61354 // Pristane induced arthritis QTL 10 // Joint/bone inflammation // candidate	This probe set was annotated using the Genome Target Overlap based pipeline to a Locus Link identifier using 1 transcripts. // false // Genome Target Overlap // B	NM_012747	NM_012747 // Rattus norvegicus signal transducer and activator of transcription 3 (Stat3), mRNA. // refseq // 0 // chr10:89836723-89860891(-) /// ENSRNOT00000026760 // cdna:known chromosome:RGSC3.1:10:89837359:89860891:-1 // ensembl // 0 // chr10:89837358	ENSRNOT00000026760 // ensembl // 2 // Cross Hyb Matching Probes /// GENSCAN00000071467 // ensembl // 2 // Cross Hyb Matching Probes /// NM_012747 // refseq // 7 // Cross Hyb Matching Probes	0.0802376	0.162978	0.890804	1.26172e-07	3.0797e-82	1.71323	0.77758
1371781_at	Rat Expression Array 230 2.0	Rattus norvegicus	36980	Consensus sequence	GenBank	Rn.9445.1	gb:BI285863 /DB_XREF=gi:14939936 /DB_XREF=UI-R-CX0s-ccv-g-04-0-UI.s1 /CLONE=UI-R-CX0s-ccv-g-04-0-UI /FEA=EST /CNT=21 /TID=Rn.9445.1 /TIER=Stack /STK=16 /UG=Rn.9445 /UG_TITLE=ESTs	BI285863	Rn.9445	Rn.10247	June 2003 (HGSC v3.1)	chr10:89835442-89836105 (-) // 97.35 // q32.1	Signal transducer and activator of transcription 3	Stat3	chr10q32.1	full length	ENSRNOG00000019742	25125	P52631	---	---	NP_036879.1	NM_012747	---	---	---	---	3772	---	1754 // eye photoreceptor cell differentiation // inferred from electronic annotation /// 6355 // regulation of transcription, DNA-dependent // inferred from electronic annotation /// 6357 // regulation of transcription from Pol II promoter // inferred fr	5634 // nucleus // inferred from electronic annotation /// 5737 // cytoplasm // inferred from electronic annotation /// 5886 // plasma membrane // inferred from electronic annotation	3677 // DNA binding // inferred from direct assay /// 3700 // transcription factor activity // inferred from electronic annotation /// 4871 // signal transducer activity // inferred from electronic annotation /// 5515 // protein binding // inferred from e	TGF_Beta_Signaling_Pathway // GenMAPP	---	---	---	---	61332 // Experimental allergic uveoritinitis QTL 3 // Uvea inflammation score // candidate /// 61354 // Pristane induced arthritis QTL 10 // Joint/bone inflammation // candidate	This probe set was annotated using the Accession based pipeline to a UniGene identifier using 72 transcripts. // false // Accession // E	AA957927,AI012356,AI014104,AI111418,AI230266,AI408177,AI715837,AW916156,BE099988,BE112939,BF556159,BI275253,BI285863,BI291994,BI301548,BM389307,BM391323,H32832,AA957927,AI012356,AI014104,AI111418,AI230266,AI408177,AI715837,AW916156,BE099988,BE112939,BF556	--- // --- // --- // --- // ---	---	0.0802376	0.162978	0.890804	1.26172e-07	3.0797e-82	1.71323	0.77758
1368741_at	Rat Expression Array 230 2.0	Rattus norvegicus	36980	Consensus sequence	GenBank	Rn.10252.1	gb:NM_057146.1 /DB_XREF=gi:16924005 /GEN=C9 /FEA=FLmRNA /CNT=5 /TID=Rn.10252.1 /TIER=FL /STK=3 /UG=Rn.10252 /LL=117512 /DEF=Rattus norvegicus complement component 9 (C9), mRNA. /PROD=complement component 9 /FL=gb:U52948.1 gb:NM_057146.1	NM_057146	Rn.10252	Rn.10252	June 2003 (HGSC v3.1)	chr2:55671316-55719381 (+) // 98.18 // q16	complement component 9	RGD:620319	chr2q15	full length	ENSRNOG00000013736	117512	Q62930	---	---	NP_476487.1	NM_057146	---	---	---	---	620319	---	6917 // induction of apoptosis // inferred from direct assay /// 6919 // caspase activation // inferred from direct assay /// 6956 // complement activation // inferred from electronic annotation /// 6957 // complement activation, alternative pathway // in	5579 // membrane attack complex // inferred from electronic annotation /// 5615 // extracellular space // inferred from electronic annotation /// 16021 // integral to membrane // inferred from electronic annotation	---	Complement_Activation_Classical // GenMAPP	---	---	IPR000884 // Thrombospondin, type I /// IPR002172 // Low density lipoprotein-receptor, class A /// IPR001862 // Membrane attack complex component/perforin/complement C9	---	0 // QTL_NAME // TRAIT_NAME // candidate	This probe set was annotated using the Matching Probes based pipeline to a Locus Link identifier using 1 transcripts. // false // Matching Probes // A	NM_057146(11)	NM_057146 // Rattus norvegicus complement component 9 (C9), mRNA. // refseq // 11 // ---	ENSRNOT00000018545 // ensembl // 4 // Cross Hyb Matching Probes /// GENSCAN00000056887 // ensembl // 4 // Cross Hyb Matching Probes	0.00881438	0.0334089	0.961788	8.63024e-07	1.72558e-65	-1.00655	-0.672252
1379856_at	Rat Expression Array 230 2.0	Rattus norvegicus	36980	Consensus sequence	GenBank	Rn.22598.1	gb:AI715975 /DB_XREF=gi:5033228 /DB_XREF=UI-R-Y0-abz-e-08-0-UI.s1 /CLONE=UI-R-Y0-abz-e-08-0-UI /FEA=EST /CNT=4 /TID=Rn.22598.1 /TIER=ConsEnd /STK=2 /UG=Rn.22598 /UG_TITLE=ESTs, Weakly similar to T00022 B120 protein (H.sapiens)	AI715975	Rn.22598	Rn.102587	June 2003 (HGSC v3.1)	chr1:40107198-40107368 (+) // 92.9 // q11	similar to transcription factor 1	LOC361475	chr1q11	---	---	361475	---	---	---	XP_341754.1	XM_341753	---	---	---	---		---	---	---	---	---	---	scop // a.4.3.ARID domain // All alpha proteins; DNA/RNA-binding 3-helical bundle; ARID-like; ARID domain // 2.0E-37	IPR001606 // ARID (AT-rich interaction domain) protein	---	---	This probe set was annotated using the Matching Probes based pipeline to a Locus Link identifier using 1 transcripts. // false // Matching Probes // A	XM_341753(11)	XM_341753 // Rattus norvegicus similar to transcription factor 1 (LOC361475), mRNA. // refseq // 11 // ---	ENSRNOT00000022939 // ensembl // 7 // Cross Hyb Matching Probes /// GENSCAN00000076925 // ensembl // 7 // Cross Hyb Matching Probes	0.00666803	0.0264067	0.813489	1.71781e-06	2.69072e-12	-1.60208	-1.25386
1387638_a_at	Rat Expression Array 230 2.0	Rattus norvegicus	36980	Consensus sequence	GenBank	Rn.10259.2	gb:U90271.1 /DB_XREF=gi:4099838 /GEN=CTLA-4 /FEA=FLmRNA /CNT=1 /TID=Rn.10259.2 /TIER=FL /STK=1 /UG=Rn.10259 /LL=63835 /DEF=Rattus norvegicus CTLA-4 mRNA, complete cds. /PROD=CTLA-4 /FL=gb:U90271.1	U90271	Rn.10259	Rn.10259	June 2003 (HGSC v3.1)	chr9:59642754-59648282 (+) // 99.51 // q31	cytotoxic T-lymphocyte-associated protein 4	Ctla4	chr9q31	full length	ENSRNOG00000010336	63835	Q62859 /// Q9Z1A7	---	---	NP_113862.1	NM_031674	---	---	---	---	61975	---	6955 // immune response // inferred from electronic annotation	5615 // extracellular space // inferred from electronic annotation /// 5886 // plasma membrane // inferred from electronic annotation /// 16020 // membrane // inferred from electronic annotation /// 16021 // integral to membrane // inferred from electroni	---	---	---	---	IPR007110 // Immunoglobulin-like	NP_113862.1 // span:20-42,162-184 // numtm:2	0 // QTL_NAME // TRAIT_NAME // candidate	This probe set was annotated using the Matching Probes based pipeline to a Locus Link identifier using 1 transcripts. // false // Matching Probes // A	NM_031674(11)	ENSRNOT00000013941 // cdna:known chromosome:RGSC3.1:9:59642755:59648282:1 // ensembl // 10 // --- /// ENSRNOT00000014011 // cdna:known chromosome:RGSC3.1:9:59642755:59648282:1 // ensembl // 10 // --- /// GENSCAN00000055420 // cdna:Genscan chromosome:RGSC3	---	0.00062356	0.0337838	0.894697	6.77666e-10	2.72299e-49	-1.1409	-0.903538
1375494_a_at	Rat Expression Array 230 2.0	Rattus norvegicus	36980	Consensus sequence	GenBank	Rn.10263.2	gb:BF413715 /DB_XREF=gi:11401704 /DB_XREF=UI-R-CA0-boh-f-11-0-UI.s1 /CLONE=UI-R-CA0-boh-f-11-0-UI /FEA=EST /CNT=8 /TID=Rn.10263.2 /TIER=Stack /STK=8 /UG=Rn.10263 /LL=171297 /UG_GENE=Nlgn3 /UG_TITLE=neuroligin 3	BF413715	Rn.10263	Rn.10263	June 2003 (HGSC v3.1)	chrX:89469840-89470359 (+) // 100.0 // q31	neuroligin 3	Nlgn3	chrXq31	full length	ENSRNOG00000003812	171297	Q62889	---	---	NP_599163.1	NM_134336	---	---	---	---	621119	---	6605 // protein targeting // inferred from electronic annotation /// 7155 // cell adhesion // inferred from electronic annotation	16020 // membrane // inferred from electronic annotation /// 16021 // integral to membrane // inferred from electronic annotation	3824 // catalytic activity // inferred from electronic annotation /// 5515 // protein binding // inferred from electronic annotation /// 16789 // carboxylic ester hydrolase activity // inferred from electronic annotation /// 42043 // neurexin binding // i	---	---	---	IPR002018 // Carboxylesterase, type B	NP_599163.1 // span:708-730 // numtm:1	0 // QTL_NAME // TRAIT_NAME // candidate	This probe set was annotated using the Matching Probes based pipeline to a Locus Link identifier using 1 transcripts. // false // Matching Probes // A	NM_134336(11)	ENSRNOT00000005102 // cdna:novel chromosome:RGSC3.1:X:89452461:89471780:1 // ensembl // 11 // --- /// ENSRNOT00000005077 // cdna:known chromosome:RGSC3.1:X:89452461:89471780:1 // ensembl // 11 // --- /// GENSCAN00000048824 // cdna:Genscan chromosome:RGSC3	---	0.00182792	0.0323685	0.90437	2.57229e-06	4.51445e-119	-0.825274	-0.670179
1387409_x_at	Rat Expression Array 230 2.0	Rattus norvegicus	36980	Consensus sequence	GenBank	Rn.10263.1	gb:NM_134336.1 /DB_XREF=gi:19705444 /GEN=Nlgn3 /FEA=FLmRNA /CNT=6 /TID=Rn.10263.1 /TIER=FL /STK=2 /UG=Rn.10263 /LL=171297 /DEF=Rattus norvegicus neuroligin 3 (Nlgn3), mRNA. /PROD=neuroligin 3 /FL=gb:NM_134336.1 gb:U41663.1	NM_134336	Rn.10263	Rn.10263	June 2003 (HGSC v3.1)	chrX:89449625-89471949 (+) // 84.77 // q31	neuroligin 3	Nlgn3	chrXq31	full length	ENSRNOG00000003812	171297	Q62889	---	---	NP_599163.1	NM_134336	---	---	---	---	621119	---	6605 // protein targeting // inferred from electronic annotation /// 7155 // cell adhesion // inferred from electronic annotation	16020 // membrane // inferred from electronic annotation /// 16021 // integral to membrane // inferred from electronic annotation	3824 // catalytic activity // inferred from electronic annotation /// 5515 // protein binding // inferred from electronic annotation /// 16789 // carboxylic ester hydrolase activity // inferred from electronic annotation /// 42043 // neurexin binding // i	---	---	---	IPR002018 // Carboxylesterase, type B	NP_599163.1 // span:708-730 // numtm:1	0 // QTL_NAME // TRAIT_NAME // candidate	This probe set was annotated using the Matching Probes based pipeline to a Locus Link identifier using 1 transcripts. // false // Matching Probes // A	NM_134336(11)	NM_134336 // Rattus norvegicus neuroligin 3 (Nlgn3), mRNA. // refseq // 11 // ---	ENSRNOT00000005102 // ensembl // 7 // Cross Hyb Matching Probes /// ENSRNOT00000005077 // ensembl // 7 // Cross Hyb Matching Probes /// GENSCAN00000048824 // ensembl // 7 // Cross Hyb Matching Probes	0.00182792	0.0323685	0.90437	2.57229e-06	4.51445e-119	-0.825274	-0.670179
1368986_at	Rat Expression Array 230 2.0	Rattus norvegicus	36980	Consensus sequence	GenBank	Rn.10267.1	gb:NM_053859.1 /DB_XREF=gi:16758725 /GEN=Slc17a7 /FEA=FLmRNA /CNT=9 /TID=Rn.10267.1 /TIER=FL /STK=2 /UG=Rn.10267 /LL=116638 /DEF=Rattus norvegicus solute carrier family 17 (sodium-dependent inorganic phosphate cotransporter), member 7 (Slc17a7), mRNA. /PR	NM_053859	Rn.10267	Rn.10267	June 2003 (HGSC v3.1)	chr1:95718860-95730775 (+) // 97.08 // q22	solute carrier family 17 (sodium-dependent inorganic phosphate cotransporter), member 7	RGD:620101	chr1q22	full length	ENSRNOG00000020650	116638	Q62634	---	---	NP_446311.1	NM_053859	---	---	---	---	620101	---	---	---	---	---	---	---	---	NP_446311.1 // span:69-91,116-138,145-167,206-228,233-255,301-323,340-362,402-424,436-458,468-490 // numtm:10	0 // QTL_NAME // TRAIT_NAME // candidate	This probe set was annotated using the Matching Probes based pipeline to a Locus Link identifier using 1 transcripts. // false // Matching Probes // A	NM_053859(11)	ENSRNOT00000028064 // cdna:known chromosome:RGSC3.1:1:95718854:95730049:1 // ensembl // 11 // --- /// ENSRNOT00000028064 // cdna:known chromosome:RGSC3.1:1:95718854:95730049:1 gene:ENSRNOG00000020650 // ensembl // 11 // --- /// NM_053859 // Rattus norvegi	GENSCAN00000008982 // ensembl // 7 // Cross Hyb Matching Probes	0.00318292	0.0297295	0.911131	1.92623e-07	6.45322e-107	-0.989894	-0.781165
1387471_at	Rat Expression Array 230 2.0	Rattus norvegicus	36980	Consensus sequence	GenBank	Rn.10272.1	gb:NM_012553.1 /DB_XREF=gi:6978802 /GEN=Ela2 /FEA=FLmRNA /CNT=4 /TID=Rn.10272.1 /TIER=FL /STK=2 /UG=Rn.10272 /LL=24332 /DEF=Rattus norvegicus Elastase 2, pancreatic (Ela2), mRNA. /PROD=elastase 2, pancreatic /FL=gb:NM_012553.1	NM_012553	Rn.10272	Rn.10272	June 2003 (HGSC v3.1)	chr5:160732240-160741992 (-) // 97.73 // q36	elastase 2	Ela2	chr5q36	full length	ENSRNOG00000013628	24332	P00774	---	---	NP_036685.1	NM_012553	---	---	---	---	2548	---	6508 // proteolysis and peptidolysis // inferred from electronic annotation	---	4252 // serine-type endopeptidase activity // inferred from electronic annotation /// 4263 // chymotrypsin activity // inferred from electronic annotation /// 4281 // pancreatic elastase II activity // inferred from electronic annotation /// 4295 // tryps	---	---	---	IPR001254 // Peptidase S1, chymotrypsin	---	0 // QTL_NAME // TRAIT_NAME // candidate	This probe set was annotated using the Matching Probes based pipeline to a Locus Link identifier using 1 transcripts. // false // Matching Probes // A	NM_012553(11)	ENSRNOT00000018349 // cdna:known chromosome:RGSC3.1:5:160732241:160741992:-1 // ensembl // 11 // --- /// GENSCAN00000066666 // cdna:Genscan chromosome:RGSC3.1:5:160732312:160753341:-1 // ensembl // 9 // --- /// NM_012553 // Rattus norvegicus elastase 2 (E	---	0.00271718	0.0305549	0.901361	2.35097e-07	5.89982e-50	-1.14743	-0.91147
										Rn.102746																																	0.00439478	0.0307459	0.991286	6.83692e-07	5.05802e-109	-0.959411	-0.701377
1387033_at	Rat Expression Array 230 2.0	Rattus norvegicus	36980	Consensus sequence	GenBank	Rn.10281.1	gb:NM_012682.1 /DB_XREF=gi:6981691 /GEN=Ucp1 /FEA=FLmRNA /CNT=13 /TID=Rn.10281.1 /TIER=FL+Stack /STK=10 /UG=Rn.10281 /LL=24860 /DEF=Rattus norvegicus Uncoupling protein (Ucp1), mRNA. /PROD=uncoupling protein /FL=gb:M11814.1 gb:NM_012682.1	NM_012682	Rn.10281	Rn.10281	June 2003 (HGSC v3.1)	chr19:26532319-26540450 (-) // 100.0 // q11	uncoupling protein 1	Ucp1	chr19p11-q11	full length	ENSRNOG00000003580	24860	P04633	---	---	NP_036814.1	NM_012682	---	---	---	---	3931	---	6091 // generation of precursor metabolites and energy // traceable author statement /// 6810 // transport // inferred from electronic annotation /// 6839 // mitochondrial transport // inferred from electronic annotation	5739 // mitochondrion // inferred from electronic annotation /// 5740 // mitochondrial membrane // inferred from electronic annotation /// 5743 // mitochondrial inner membrane // inferred from electronic annotation /// 16020 // membrane // inferred from e	5215 // transporter activity // inferred from electronic annotation /// 5488 // binding // inferred from electronic annotation /// 5515 // protein binding // inferred from electronic annotation /// 17077 // oxidative phosphorylation uncoupler activity //	Electron_Transport_Chain // GenMAPP	---	---	IPR001993 // Mitochondrial substrate carrier	---	0 // QTL_NAME // TRAIT_NAME // candidate /// 61328 // Experimental allergic encephalomyelitis QTL 8 // Brain/spinal cord inflammation // flank /// 61447 // Tongue tumor susceptibility QTL 1 // Tongue tumor susceptibility // peak /// 724565 // Tongue tumor	This probe set was annotated using the Matching Probes based pipeline to a Locus Link identifier using 1 transcripts. // false // Matching Probes // A	NM_012682(10)	ENSRNOT00000004900 // cdna:known chromosome:RGSC3.1:19:26532371:26540447:-1 // ensembl // 10 // --- /// NM_012682 // Rattus norvegicus uncoupling protein 1 (Ucp1), mRNA. // refseq // 10 // ---	GENSCAN00000088909 // ensembl // 6 // Cross Hyb Matching Probes	0.00256057	0.0279976	0.897442	6.82095e-08	8.84139e-49	-1.07768	-0.838895
1378598_at	Rat Expression Array 230 2.0	Rattus norvegicus	36980	Consensus sequence	GenBank	Rn.60272.1	gb:BF401579 /DB_XREF=gi:11389554 /DB_XREF=UI-R-CA0-bgm-c-08-0-UI.s1 /CLONE=UI-R-CA0-bgm-c-08-0-UI /FEA=EST /CNT=3 /TID=Rn.60272.1 /TIER=ConsEnd /STK=3 /UG=Rn.60272 /UG_TITLE=ESTs	BF401579	Rn.60272	Rn.10289	June 2003 (HGSC v3.1)	chr4:85189199-85189741 (-) // 48.81 // q24	Phosphodiesterase 1C	Pde1c	chr4q24	full length	ENSRNOG00000012337	81742	Q63421 /// Q99J81 /// Q99MN2 /// Q99MN3 /// Q99P54	---	---	NP_112340.1	NM_031078	---	---	---	---	68332	---	7165 // signal transduction // inferred from electronic annotation /// 7608 // perception of smell // inferred from electronic annotation	---	3824 // catalytic activity // inferred from electronic annotation /// 4114 // 3',5'-cyclic-nucleotide phosphodiesterase activity // inferred from electronic annotation /// 4117 // calmodulin-dependent cyclic-nucleotide phosphodiesterase activity // inferr	G_Protein_Signaling // GenMAPP	---	---	---	---	0 // QTL_NAME // TRAIT_NAME // candidate	This probe set was annotated using the Accession based pipeline to a UniGene identifier using 8 transcripts. // false // Accession // E	BF401579,BF403449,BF401579,BF403449,BF401579,BF403449,BF401579,BF403449	--- // --- // --- // --- // ---	---	2.08346e-05	0.0561606	0.893497	2.57272e-11	2.1601e-49	-0.852676	-0.545808
1388020_a_at	Rat Expression Array 230 2.0	Rattus norvegicus	36980	Consensus sequence	GenBank	Rn.10289.2	gb:AF328800.1 /DB_XREF=gi:13604202 /GEN=PDE1C /FEA=mRNA /CNT=1 /TID=Rn.10289.2 /TIER=ConsEnd /STK=0 /UG=Rn.10289 /LL=81742 /DEF=Rattus norvegicus clone 15 phosphodiesterase 1C (PDE1C) mRNA, partial cds. /PROD=phosphodiesterase 1C	AF328800	Rn.10289	Rn.10289	June 2003 (HGSC v3.1)	chr4:85180607-85235430 (-) // 97.14 // q24	phosphodiesterase 1C	Pde1c	chr4q24	full length	ENSRNOG00000012337	81742	Q63421 /// Q99J81 /// Q99MN2 /// Q99MN3 /// Q99P54	---	---	NP_112340.1	NM_031078	---	---	---	---	68332	---	7165 // signal transduction // inferred from electronic annotation /// 7608 // perception of smell // inferred from electronic annotation	---	3824 // catalytic activity // inferred from electronic annotation /// 4114 // 3',5'-cyclic-nucleotide phosphodiesterase activity // inferred from electronic annotation /// 4117 // calmodulin-dependent cyclic-nucleotide phosphodiesterase activity // inferr	G_Protein_Signaling // GenMAPP	---	---	IPR002073 // 3'5'-cyclic nucleotide phosphodiesterase	---	0 // QTL_NAME // TRAIT_NAME // candidate	This probe set was annotated using the Matching Probes based pipeline to a Locus Link identifier using 3 transcripts. // false // Matching Probes // A	AF328797(11),AF328800(11),NM_031078(11)	ENSRNOT00000016671 // cdna:known chromosome:RGSC3.1:4:85180608:85235430:-1 // ensembl // 11 // --- /// NM_031078 // Rattus norvegicus phosphodiesterase 1C (Pde1c), mRNA. // refseq // 11 // --- /// AF328797 // Rattus norvegicus clone 9 phosphodiesterase 1C	ENSRNOT00000017531 // ensembl // 1 // Cross Hyb Matching Probes /// GENSCAN00000040117 // ensembl // 5 // Cross Hyb Matching Probes /// GENSCAN00000096303 // ensembl // 1 // Cross Hyb Matching Probes /// AF329856 // gb // 1 // Cross Hyb Matching Probes	2.08346e-05	0.0561606	0.893497	2.57272e-11	2.1601e-49	-0.852676	-0.545808
1394973_at	Rat Expression Array 230 2.0	Rattus norvegicus	36980	Consensus sequence	GenBank	Rn.61606.1	gb:BF410175 /DB_XREF=gi:11398150 /DB_XREF=UI-R-CA1-bju-d-04-0-UI.s1 /CLONE=UI-R-CA1-bju-d-04-0-UI /FEA=EST /CNT=2 /TID=Rn.61606.1 /TIER=ConsEnd /STK=1 /UG=Rn.61606 /UG_TITLE=ESTs	BF410175	Rn.61606	Rn.10289	June 2003 (HGSC v3.1)	chr4:85213197-85213929 (-) // 99.73 // q24	Phosphodiesterase 1C	Pde1c	chr4q24	full length	ENSRNOG00000012337	81742	Q63421 /// Q99J81 /// Q99MN2 /// Q99MN3 /// Q99P54	---	---	NP_112340.1	NM_031078	---	---	---	---	68332	---	7165 // signal transduction // inferred from electronic annotation /// 7608 // perception of smell // inferred from electronic annotation	---	3824 // catalytic activity // inferred from electronic annotation /// 4114 // 3',5'-cyclic-nucleotide phosphodiesterase activity // inferred from electronic annotation /// 4117 // calmodulin-dependent cyclic-nucleotide phosphodiesterase activity // inferr	G_Protein_Signaling // GenMAPP	---	---	---	---	0 // QTL_NAME // TRAIT_NAME // candidate	This probe set was annotated using the Accession based pipeline to a UniGene identifier using 8 transcripts. // false // Accession // E	BF410175,BG664072,BF410175,BG664072,BF410175,BG664072,BF410175,BG664072	--- // --- // --- // --- // ---	---	2.08346e-05	0.0561606	0.893497	2.57272e-11	2.1601e-49	-0.852676	-0.545808
1369124_at	Rat Expression Array 230 2.0	Rattus norvegicus	36980	Consensus sequence	GenBank	Rn.10294.1	gb:NM_017254.1 /DB_XREF=gi:8393582 /GEN=Htr2a /FEA=FLmRNA /CNT=5 /TID=Rn.10294.1 /TIER=FL /STK=2 /UG=Rn.10294 /LL=29595 /DEF=Rattus norvegicus 5-hydroxytryptamine (serotonin) receptor 2 A (Htr2a), mRNA. /PROD=5-hydroxytryptamine (serotonin) receptor 2 A /	NM_017254	Rn.10294	Rn.10294	June 2003 (HGSC v3.1)	chr15:55478524-55549744 (+) // 94.5 // q11	5-hydroxytryptamine (serotonin) receptor 2A	Htr2a	chr15q11	full length	ENSRNOG00000010063	29595	P14842	---	---	NP_058950.1	NM_017254	---	---	---	---	61800	---	7186 // G-protein coupled receptor protein signaling pathway // inferred from electronic annotation	16021 // integral to membrane // inferred from electronic annotation	1584 // rhodopsin-like receptor activity // inferred from electronic annotation /// 4930 // G-protein coupled receptor activity // inferred from electronic annotation /// 4993 // serotonin receptor activity // inferred from direct assay	GPCRDB_Class_A_Rhodopsin-like // GenMAPP /// Monoamine_GPCRs // GenMAPP	---	scop // a.4.5.MarR-like transcriptional regulators // All alpha proteins; DNA/RNA-binding 3-helical bundle; Winged helix DNA-binding domain; MarR-like transcriptional regulators // 2.8	IPR000276 // Rhodopsin-like GPCR superfamily	NP_058950.1 // span:77-99,112-134,149-171,192-214,234-256,325-347,357-379 // numtm:7	0 // QTL_NAME // TRAIT_NAME // candidate	This probe set was annotated using the Matching Probes based pipeline to a Locus Link identifier using 1 transcripts. // false // Matching Probes // A	NM_017254(11)	ENSRNOT00000013408 // cdna:known chromosome:RGSC3.1:15:55478525:55549744:1 // ensembl // 11 // --- /// GENSCAN00000061181 // cdna:Genscan chromosome:RGSC3.1:15:55544467:55587791:1 // ensembl // 11 // --- /// NM_017254 // Rattus norvegicus 5-hydroxytryptam	---	0.00363677	0.0314519	0.957191	3.7733e-08	4.21538e-205	-1.12643	-0.904586
1387752_s_at	Rat Expression Array 230 2.0	Rattus norvegicus	36980	Consensus sequence	GenBank	Rn.44322.1	gb:NM_021862.1 /DB_XREF=gi:11177907 /GEN=5Ht-2 /FEA=FLmRNA /CNT=2 /TID=Rn.44322.1 /TIER=FL /STK=1 /UG=Rn.44322 /LL=60459 /DEF=Rattus norvegicus serotonin 5HT-2 receptor gene (5Ht-2), mRNA. /PROD=serotonin 5HT-2 receptor gene /FL=gb:NM_021862.1	NM_021862	Rn.44322	Rn.10294	June 2003 (HGSC v3.1)	chr15:55478724-55478921 (+) // 93.85 // q11	5-hydroxytryptamine (serotonin) receptor 2A	Htr2a	chr15q11	full length	ENSRNOG00000010063	29595	P14842	---	---	NP_058950.1	NM_017254	---	---	---	---	61800	---	7186 // G-protein coupled receptor protein signaling pathway // inferred from electronic annotation	16021 // integral to membrane // inferred from electronic annotation	1584 // rhodopsin-like receptor activity // inferred from electronic annotation /// 4930 // G-protein coupled receptor activity // inferred from electronic annotation /// 4993 // serotonin receptor activity // inferred from direct assay	GPCRDB_Class_A_Rhodopsin-like // GenMAPP /// Monoamine_GPCRs // GenMAPP	---	---	---	---	0 // QTL_NAME // TRAIT_NAME // candidate	This probe set was annotated using the Matching Probes based pipeline to a Locus Link identifier using 1 transcripts. // false // Matching Probes // A	AF203811(11)	ENSRNOT00000013408 // cdna:known chromosome:RGSC3.1:15:55478525:55549744:1 // ensembl // 11 // --- /// ENSRNOT00000032748 // cdna:known chromosome:RGSC3.1:15:55478725:55478921:1 // ensembl // 11 // --- /// AF203811 // Rattus norvegicus serotonin 5-HT2a re	---	0.00363677	0.0314519	0.957191	3.7733e-08	4.21538e-205	-1.12643	-0.904586
1391772_at	Rat Expression Array 230 2.0	Rattus norvegicus	36980	Consensus sequence	GenBank	Rn.47859.1	gb:BF414775 /DB_XREF=gi:11402764 /DB_XREF=UI-R-BJ2-bow-h-08-0-UI.s1 /CLONE=UI-R-BJ2-bow-h-08-0-UI /FEA=EST /CNT=3 /TID=Rn.47859.1 /TIER=ConsEnd /STK=2 /UG=Rn.47859 /UG_TITLE=ESTs, Weakly similar to AT motif-binding factor (M.musculus)	BF414775	Rn.47859	Rn.102941	June 2003 (HGSC v3.1)	chr4:64055615-64057003 (-) // 87.0 // q22	LOC362337	LOC362337	chr4q22	---	---	362337	---	---	---	XP_347042.1	XM_347041	---	---	---	---		---	---	---	---	---	---	---	---	---	---	This probe set was annotated using the Matching Probes based pipeline to a Locus Link identifier using 1 transcripts. // false // Matching Probes // A	XM_347041(9)	XM_347041 // Rattus norvegicus LOC362337 (LOC362337), mRNA. // refseq // 9 // ---	---	0	0.0730495	0.85954	2.14462e-08	6.60999e-35	-1.09183	-0.771518
1368731_at	Rat Expression Array 230 2.0	Rattus norvegicus	36980	Consensus sequence	GenBank	Rn.10295.1	gb:NM_053288.1 /DB_XREF=gi:16757979 /GEN=Orm1 /FEA=FLmRNA /CNT=7 /TID=Rn.10295.1 /TIER=FL /STK=3 /UG=Rn.10295 /LL=24614 /DEF=Rattus norvegicus Orosomucoid 1 (Orm1), mRNA. /PROD=orosomucoid 1 /FL=gb:NM_053288.1 gb:J00696.1	NM_053288	Rn.10295	Rn.10295	June 2003 (HGSC v3.1)	chr5:80330154-80333307 (+) // 94.61 // q24	orosomucoid 1	Orm1	chr5q24	full length	ENSRNOG00000007886	24614	P02764	---	---	NP_445740.1	NM_053288	---	---	---	---	67390	---	---	---	---	---	---	---	IPR000566 // Lipocalin-related protein and Bos/Can/Equ allergen	---	0 // QTL_NAME // TRAIT_NAME // candidate	This probe set was annotated using the Matching Probes based pipeline to a Locus Link identifier using 1 transcripts. // false // Matching Probes // A	NM_053288(11)	ENSRNOT00000010454 // cdna:known chromosome:RGSC3.1:5:80330155:80333307:1 // ensembl // 10 // --- /// GENSCAN00000052693 // cdna:Genscan chromosome:RGSC3.1:5:80330190:80333191:1 // ensembl // 9 // --- /// ENSRNOT00000010454 // cdna:known chromosome:RGSC3.	---	0.00507728	0.0258763	0.86464	7.36693e-07	3.87446e-40	-1.32565	-1.0642
1370568_at	Rat Expression Array 230 2.0	Rattus norvegicus	36980	Consensus sequence	GenBank	Rn.10297.1	gb:M58316.1 /DB_XREF=gi:202585 /FEA=FLmRNA /CNT=6 /TID=Rn.10297.1 /TIER=FL /STK=1 /UG=Rn.10297 /LL=24175 /UG_GENE=Adra2c /DEF=Rat alpha-2B-adrenergic receptor mRNA, complete cds. /PROD=alpha-2B-adrenergic receptor /FL=gb:M58316.1	M58316	Rn.10297	Rn.10297	June 2003 (HGSC v3.1)	chr14:81110038-81112001 (-) // 95.62 // q21	adrenergic receptor, alpha 2c	Adra2c	chr14q21	full length	ENSRNOG00000009299	24175	P22086	---	---	NP_612515.1	NM_138506	---	---	---	---	2058	---	7186 // G-protein coupled receptor protein signaling pathway // inferred from electronic annotation	16021 // integral to membrane // inferred from electronic annotation	1584 // rhodopsin-like receptor activity // inferred from electronic annotation /// 4930 // G-protein coupled receptor activity // inferred from electronic annotation /// 4935 // adrenoceptor activity // inferred from electronic annotation /// 4938 // alp	GPCRDB_Class_A_Rhodopsin-like // GenMAPP /// Monoamine_GPCRs // GenMAPP	---	---	IPR000276 // Rhodopsin-like GPCR superfamily	NP_612515.1 // span:54-76,88-110,125-147,172-194,209-231,375-397,417-436 // numtm:7	0 // QTL_NAME // TRAIT_NAME // candidate	This probe set was annotated using the Matching Probes based pipeline to a Locus Link identifier using 1 transcripts. // false // Matching Probes // A	NM_138506(11)	NM_138506 // Rattus norvegicus adrenergic receptor, alpha 2c (Adra2c), mRNA. // refseq // 11 // ---	ENSRNOT00000012322 // ensembl // 6 // Cross Hyb Matching Probes /// GENSCAN00000078524 // ensembl // 6 // Cross Hyb Matching Probes	0	0.0303134	0.833651	1.15335e-07	7.48074e-39	-1.09581	-0.923896
										Rn.102997																																	0.00444693	0.0305506	0.9505	9.79971e-10	3.00368e-66	-1.30659	-0.978405
1387563_at	Rat Expression Array 230 2.0	Rattus norvegicus	36980	Consensus sequence	GenBank	Rn.10303.1	gb:NM_022847.1 /DB_XREF=gi:12408291 /GEN=Pgr /FEA=FLmRNA /CNT=2 /TID=Rn.10303.1 /TIER=FL /STK=2 /UG=Rn.10303 /LL=25154 /DEF=Rattus norvegicus Progesterone receptor (Pgr), mRNA. /PROD=progesterone receptor /FL=gb:NM_022847.1 gb:L16922.1	NM_022847	Rn.10303	Rn.10303	June 2003 (HGSC v3.1)	chr8:5784716-5845901 (+) // 99.25 // q11	progesterone receptor	Pgr	chr8q11	full length	ENSRNOG00000006831	25154	Q63449 /// Q63933	---	---	NP_074038.1	NM_022847	---	---	---	---	3317	---	1542 // ovulation (sensu Mammalia) // inferred from electronic annotation /// 6350 // transcription // inferred from electronic annotation /// 6355 // regulation of transcription, DNA-dependent // inferred from electronic annotation /// 30879 // mammary g	5634 // nucleus // inferred from electronic annotation	3677 // DNA binding // inferred from electronic annotation /// 3700 // transcription factor activity // inferred from electronic annotation /// 3707 // steroid hormone receptor activity // inferred from electronic annotation /// 4872 // receptor activity	Nuclear_Receptors // GenMAPP	---	---	IPR000128 // Progesterone receptor /// IPR001628 // Zn-finger, C4-type steroid receptor /// IPR000536 // Ligand-binding domain of nuclear hormone receptor	---	0 // QTL_NAME // TRAIT_NAME // candidate	This probe set was annotated using the Matching Probes based pipeline to a Locus Link identifier using 1 transcripts. // false // Matching Probes // A	NM_022847(11)	ENSRNOT00000038313 // cdna:known chromosome:RGSC3.1:8:5784638:5845901:1 // ensembl // 11 // --- /// NM_022847 // Rattus norvegicus progesterone receptor (Pgr), mRNA. // refseq // 11 // ---	GENSCAN00000068130 // ensembl // 3 // Negative Strand Matching Probes /// ENSRNOT00000009129 // ensembl // 6 // Cross Hyb Matching Probes	0.00538966	0.0304331	0.832751	5.80474e-09	5.38884e-56	-1.25704	-0.960439
										Rn.103146																																	0.0112313	0.0315048	0.947782	1.09174e-12	1.89919e-49	4.03896	3.45685
1369858_at	Rat Expression Array 230 2.0	Rattus norvegicus	36980	Consensus sequence	GenBank	Rn.10316.1	gb:NM_012706.1 /DB_XREF=gi:6980989 /GEN=Grpr /FEA=FLmRNA /CNT=2 /TID=Rn.10316.1 /TIER=FL /STK=1 /UG=Rn.10316 /LL=24938 /DEF=Rattus norvegicus Gastrin-releasing peptide receptor (Grpr), mRNA. /PROD=gastrin-releasing peptide receptor /FL=gb:NM_012706.1	NM_012706	Rn.10316	Rn.10316	June 2003 (HGSC v3.1)	chrX:51796693-51836724 (+) // 94.36 // q21	gastrin releasing peptide receptor	Grpr	chrXq21	full length	ENSRNOG00000004124	24938	P52500	---	---	NP_036838.1	NM_012706	---	---	---	---	2750	---	7186 // G-protein coupled receptor protein signaling pathway // inferred from electronic annotation /// 42127 // regulation of cell proliferation // inferred from electronic annotation	16021 // integral to membrane // inferred from electronic annotation	1584 // rhodopsin-like receptor activity // inferred from electronic annotation /// 4930 // G-protein coupled receptor activity // inferred from electronic annotation /// 4946 // bombesin receptor activity // inferred from electronic annotation /// 4983 /	GPCRDB_Class_A_Rhodopsin-like // GenMAPP /// Peptide_GPCRs // GenMAPP	---	---	IPR000276 // Rhodopsin-like GPCR superfamily	NP_036838.1 // span:40-62,75-97,117-137,158-180,212-234,263-285,305-327 // numtm:7	0 // QTL_NAME // TRAIT_NAME // candidate	This probe set was annotated using the Matching Probes based pipeline to a Locus Link identifier using 1 transcripts. // false // Matching Probes // A	NM_012706(11)	ENSRNOT00000005559 // cdna:known chromosome:RGSC3.1:X:51796715:51836724:1 // ensembl // 11 // --- /// NM_012706 // Rattus norvegicus gastrin releasing peptide receptor (Grpr), mRNA. // refseq // 11 // ---	GENSCAN00000000050 // ensembl // 7 // Cross Hyb Matching Probes	0.000979939	0.0313767	0.785445	2.14761e-09	1.52456e-30	-1.12161	-0.888381
1371564_at	Rat Expression Array 230 2.0	Rattus norvegicus	36980	Consensus sequence	GenBank	Rn.37263.1	gb:AI169159 /DB_XREF=gi:3705467 /DB_XREF=EST214993 /CLONE=RKIBO27 /FEA=EST /CNT=22 /TID=Rn.37263.1 /TIER=Stack /STK=20 /UG=Rn.37263 /UG_TITLE=ESTs, Moderately similar to VATE MOUSE VACUOLAR ATP SYNTHASE SUBUNIT E (M.musculus)	AI169159	Rn.37263	Rn.103171	June 2003 (HGSC v3.1)	chr4:157448680-157454502 (-) // 96.77 // q42	Unknown (protein for MGC:72933)	RGD:735157	chr4q42	full length	---	297566	Q6PCU2	---	---	NP_942040.1	NM_198745	---	---	---	---	735157	---	---	---	---	---	---	---	IPR002842 // H+-transporting two-sector ATPase, E subunit	---	0 // QTL_NAME // TRAIT_NAME // candidate	This probe set was annotated using the Matching Probes based pipeline to a Locus Link identifier using 1 transcripts. // false // Matching Probes // A	NM_198745(11)	NM_198745 // Rattus norvegicus Unknown (protein for MGC:72933) (MGC72933), mRNA. // refseq // 11 // ---	ENSRNOT00000016495 // ensembl // 3 // Cross Hyb Matching Probes /// GENSCAN00000052651 // ensembl // 3 // Cross Hyb Matching Probes	0.00130097	0.0334241	0.992485	2.63702e-06	9.73927e-190	1.39555	1.55278
1386996_at	Rat Expression Array 230 2.0	Rattus norvegicus	36980	Consensus sequence	GenBank	Rn.32315.1	gb:D14688.1 /DB_XREF=gi:473730 /FEA=FLmRNA /CNT=23 /TID=Rn.32315.1 /TIER=FL+Stack /STK=12 /UG=Rn.32315 /LL=50685 /UG_GENE=MRLCB /DEF=Rattus norvegicus mRNA for myosin regulatory light chain, complete cds. /PROD=myosin regulatory light chain /FL=gb:NM_0173	D14688	Rn.32315	Rn.103179	June 2003 (HGSC v3.1)	chr9:110380900-110395713 (-) // 93.42 // q38	myosin light chain, regulatory B	RGD:628855	chr9q38	full length	ENSRNOG00000015733	50685	P13832 /// P18666 /// Q63781 /// Q6P9V4	---	---	NP_059039.1	NM_017343	---	---	---	---	628855	---	---	---	---	---	---	---	IPR002048 // Calcium-binding EF-hand	---	0 // QTL_NAME // TRAIT_NAME // candidate	This probe set was annotated using the Matching Probes based pipeline to a Locus Link identifier using 2 transcripts. // false // Matching Probes // A	BC060577(9),NM_017343(9)	ENSRNOT00000021274 // cdna:known chromosome:RGSC3.1:9:110380898:110384839:-1 // ensembl // 9 // --- /// NM_017343 // Rattus norvegicus myosin regulatory light chain (Mrlcb), mRNA. // refseq // 9 // --- /// BC060577 // Rattus norvegicus myosin regulatory l	---	0.00260934	0.110595	0.919562	3.51929e-23	1.04633e-58	3.62989	2.8543
1388114_at	Rat Expression Array 230 2.0	Rattus norvegicus	36980	Consensus sequence	GenBank	Rn.6021.1	gb:X05566.1 /DB_XREF=gi:57086 /FEA=mRNA /CNT=44 /TID=Rn.6021.1 /TIER=Stack /STK=39 /UG=Rn.6021 /UG_TITLE=Rat mRNA for myosin regulatory light chain (RLC) /DEF=Rat mRNA for myosin regulatory light chain (RLC).	X05566	Rn.6021	Rn.103179	June 2003 (HGSC v3.1)	chr9:110399509-110407138 (-) // 98.71 // q38	Myosin regulatory light chain	Mrlcb	chr9q38	full length	ENSRNOG00000015733	50685	P13832 /// P18666 /// Q63781 /// Q6P9V4	---	---	NP_059039.1	NM_017343	---	---	---	---	628855	---	---	---	---	---	---	---	IPR002048 // Calcium-binding EF-hand	---	0 // QTL_NAME // TRAIT_NAME // candidate	This probe set was annotated using the Matching Probes based pipeline to a UniGene identifier using 1 transcripts. // false // Matching Probes // A	XM_343643(11)	ENSRNOT00000021048 // cdna:known chromosome:RGSC3.1:9:110399514:110407137:-1 // ensembl // 11 // --- /// XM_343643 // Rattus norvegicus similar to Myosin regulatory light chain 2-A, smooth muscle isoform (Myosin RLC-A) (LOC363299), mRNA. // refseq // 11 /	XM_227704 // refseq // 1 // Negative Strand Matching Probes	0.00260934	0.110595	0.919562	3.51929e-23	1.04633e-58	3.62989	2.8543
1369180_at	Rat Expression Array 230 2.0	Rattus norvegicus	36980	Consensus sequence	GenBank	Rn.10323.1	gb:NM_031535.1 /DB_XREF=gi:13928721 /GEN=Bcl2l /FEA=FLmRNA /CNT=4 /TID=Rn.10323.1 /TIER=FL /STK=2 /UG=Rn.10323 /LL=24888 /DEF=Rattus norvegicus B cell lymphoma 2 like (Bcl2l), mRNA. /PROD=B cell lymphoma 2 like /FL=gb:U72349.1 gb:NM_031535.1	NM_031535	Rn.10323	Rn.10323	June 2003 (HGSC v3.1)	chr3:143082602-143084431 (-) // 93.88 // q41	Bcl2-like 1	Bcl2l1	chr3q41.2	full length	ENSRNOG00000007946	24888	P53563 /// Q7TS62 /// Q9WUI5	---	---	NP_113723.1	NM_031535	---	---	---	---	2200	---	6915 // apoptosis // inferred from electronic annotation /// 6916 // anti-apoptosis // inferred from direct assay /// 6979 // response to oxidative stress // inferred from electronic annotation /// 9314 // response to radiation // inferred from electronic	299 // integral to membrane of membrane fraction // inferred from electronic annotation /// 5739 // mitochondrion // inferred from electronic annotation /// 5740 // mitochondrial membrane // inferred from direct assay /// 5741 // mitochondrial outer membr	5515 // protein binding // inferred from electronic annotation /// 43027 // caspase inhibitor activity // inferred from direct assay	Apoptosis_GenMAPP // GenMAPP /// Apoptosis_KEGG // GenMAPP	---	---	IPR003093 // Apoptosis regulator Bcl-2 protein, BH4 /// IPR000712 // Apoptosis regulator Bcl-2 protein, BH	---	0 // QTL_NAME // TRAIT_NAME // candidate	This probe set was annotated using the Matching Probes based pipeline to a Locus Link identifier using 1 transcripts. // false // Matching Probes // A	NM_031535(11)	NM_031535 // Rattus norvegicus Bcl2-like 1 (Bcl2l1), mRNA. // refseq // 11 // ---	---	0.00340781	0.0382677	0.91482	1.96433e-06	7.38348e-54	-1.11351	-0.872756
1370485_a_at	Rat Expression Array 230 2.0	Rattus norvegicus	36980	Consensus sequence	GenBank	Rn.10323.2	gb:AF279286.1 /DB_XREF=gi:8896160 /FEA=FLmRNA /CNT=3 /TID=Rn.10323.2 /TIER=FL /STK=2 /UG=Rn.10323 /LL=24888 /UG_GENE=Bcl2l /DEF=Rattus norvegicus bcl-x short form mRNA, complete cds. /PROD=bcl-x short form /FL=gb:AF136230.1 gb:AF279286.1	AF279286	Rn.10323	Rn.10323	June 2003 (HGSC v3.1)	chr1:160333083-160333596 (-) // 99.61 // q32 /// chr3:143036198-143084184 (-) // 100.0 // q41	Bcl2-like 1	Bcl2l1	chr3q41.2	full length	ENSRNOG00000007946	24888	P53563 /// Q7TS62 /// Q9WUI5	---	---	NP_113723.1	NM_031535	---	---	---	---	2200	---	6915 // apoptosis // inferred from electronic annotation /// 6916 // anti-apoptosis // inferred from direct assay /// 6979 // response to oxidative stress // inferred from electronic annotation /// 9314 // response to radiation // inferred from electronic	299 // integral to membrane of membrane fraction // inferred from electronic annotation /// 5739 // mitochondrion // inferred from electronic annotation /// 5740 // mitochondrial membrane // inferred from direct assay /// 5741 // mitochondrial outer membr	5515 // protein binding // inferred from electronic annotation /// 43027 // caspase inhibitor activity // inferred from direct assay	Apoptosis_GenMAPP // GenMAPP /// Apoptosis_KEGG // GenMAPP	---	---	IPR003093 // Apoptosis regulator Bcl-2 protein, BH4 /// IPR000712 // Apoptosis regulator Bcl-2 protein, BH	AAB17353.1 // span:213-230 // numtm:1	0 // QTL_NAME // TRAIT_NAME // candidate	This probe set was annotated using the Matching Probes based pipeline to a Locus Link identifier using 2 transcripts. // false // Matching Probes // A	NM_031535(11),U72350(11)	ENSRNOT00000024954 // cdna:known chromosome:RGSC3.1:1:160333084:160333596:-1 // ensembl // 10 // --- /// ENSRNOT00000010762 // cdna:known chromosome:RGSC3.1:3:143035230:143084184:-1 // ensembl // 11 // --- /// GENSCAN00000046365 // cdna:Genscan chromosome	---	0.00340781	0.0382677	0.91482	1.96433e-06	7.38348e-54	-1.11351	-0.872756
1370812_at	Rat Expression Array 230 2.0	Rattus norvegicus	36980	Consensus sequence	GenBank	Rn.10323.3	gb:U72350.1 /DB_XREF=gi:1622936 /FEA=FLmRNA /CNT=23 /TID=Rn.10323.3 /TIER=FL+Stack /STK=14 /UG=Rn.10323 /LL=24888 /UG_GENE=Bcl2l /DEF=Rattus norvegicus Bcl-xalpha mRNA, complete cds. /PROD=Bcl-xalpha /FL=gb:U34963.1 gb:U72350.1	U72350	Rn.10323	Rn.10323	June 2003 (HGSC v3.1)	chr3:143034717-143084255 (-) // 98.08 // q41	Bcl2-like 1	Bcl2l1	chr3q41.2	full length	ENSRNOG00000007946	24888	P53563 /// Q7TS62 /// Q9WUI5	---	---	NP_113723.1	NM_031535	---	---	---	---	2200	---	6915 // apoptosis // inferred from electronic annotation /// 6916 // anti-apoptosis // inferred from direct assay /// 6979 // response to oxidative stress // inferred from electronic annotation /// 9314 // response to radiation // inferred from electronic	299 // integral to membrane of membrane fraction // inferred from electronic annotation /// 5739 // mitochondrion // inferred from electronic annotation /// 5740 // mitochondrial membrane // inferred from direct assay /// 5741 // mitochondrial outer membr	5515 // protein binding // inferred from electronic annotation /// 43027 // caspase inhibitor activity // inferred from direct assay	Apoptosis_GenMAPP // GenMAPP /// Apoptosis_KEGG // GenMAPP	---	---	IPR003093 // Apoptosis regulator Bcl-2 protein, BH4 /// IPR000712 // Apoptosis regulator Bcl-2 protein, BH	AAB17353.1 // span:213-230 // numtm:1	0 // QTL_NAME // TRAIT_NAME // candidate	This probe set was annotated using the Genome Target Overlap based pipeline to a Locus Link identifier using 2 transcripts. // false // Genome Target Overlap // B	NM_031535,U72350	U72350 // Rattus norvegicus Bcl-xalpha mRNA, complete cds. // gb // 0 // chr3:143035229-143084255(-) /// NM_031535 // Rattus norvegicus Bcl2-like 1 (Bcl2l1), mRNA. // refseq // 0 // chr3:143082602-143084431(-) /// GENSCAN00000046365 // cdna:Genscan chromo	ENSRNOT00000010762 // ensembl // 2 // Cross Hyb Matching Probes /// U72350 // gb // 2 // Cross Hyb Matching Probes	0.00340781	0.0382677	0.91482	1.96433e-06	7.38348e-54	-1.11351	-0.872756
1369872_a_at	Rat Expression Array 230 2.0	Rattus norvegicus	36980	Consensus sequence	GenBank	Rn.10326.2	gb:AF381978.1 /DB_XREF=gi:19070848 /FEA=FLmRNA /CNT=1 /TID=Rn.10326.2 /TIER=FL /STK=1 /UG=Rn.10326 /LL=171075 /UG_GENE=Fcer2a /DEF=Rattus norvegicus CD23 mRNA, complete cds. /PROD=CD23 /FL=gb:AF381978.1	AF381978	Rn.10326	Rn.10326	June 2003 (HGSC v3.1)	chr12:2448134-2468787 (+) // 97.39 // p12	Fc receptor, IgE, low affinity II, alpha polypeptide	RGD:619997	chr12p12	full length	ENSRNOG00000001005	171075	Q63097 /// Q6AZ45 /// Q8R4T3	---	---	NP_598234.1	NM_133550	---	---	---	---	619997	---	6952 // defense response // inferred from electronic annotation	9897 // external side of plasma membrane // inferred from electronic annotation /// 16021 // integral to membrane // inferred from electronic annotation	4872 // receptor activity // inferred from electronic annotation /// 5529 // sugar binding // inferred from electronic annotation /// 19863 // IgE binding // inferred from electronic annotation	---	---	---	IPR001304 // C-type lectin	NP_598234.1 // span:26-48 // numtm:1	0 // QTL_NAME // TRAIT_NAME // candidate	This probe set was annotated using the Matching Probes based pipeline to a Locus Link identifier using 1 transcripts. // false // Matching Probes // A	NM_133550(11)	ENSRNOT00000001332 // cdna:known chromosome:RGSC3.1:12:2447139:2469004:1 // ensembl // 9 // --- /// ENSRNOT00000001333 // cdna:known chromosome:RGSC3.1:12:2447139:2469004:1 // ensembl // 9 // --- /// NM_133550 // Rattus norvegicus Fc receptor, IgE, low af	GENSCAN00000010558 // ensembl // 2 // Cross Hyb Matching Probes /// GENSCAN00000054801 // ensembl // 7 // Cross Hyb Matching Probes	0.00316158	0.0291239	0.955429	2.27838e-07	4.93962e-116	-1.08368	-0.869192
1370887_at	Rat Expression Array 230 2.0	Rattus norvegicus	36980	Consensus sequence	GenBank	Rn.23203.1	gb:BI279862 /DB_XREF=gi:14928084 /DB_XREF=UI-R-CU0s-cbr-g-10-0-UI.s1 /CLONE=UI-R-CU0s-cbr-g-10-0-UI /FEA=mRNA /CNT=20 /TID=Rn.23203.1 /TIER=Stack /STK=14 /UG=Rn.23203 /LL=84574 /UG_GENE=Tgfb1i1 /UG_TITLE=transforming growth factor beta 1 induced transcrip	BI279862	Rn.23203	Rn.103260	June 2003 (HGSC v3.1)	chr1:187656500-187661389 (+) // 90.82 // q36	transforming growth factor beta 1 induced transcript 1	Tgfb1i1	chr1q36	---	---	84574	Q99PD6	---	---	XP_341935.1	XM_341934	---	---	---	---	620173	---	9408 // response to heat // inferred from direct assay	5925 // focal adhesion // inferred from electronic annotation	5515 // protein binding // inferred from physical interaction	---	---	---	IPR001781 // Zn-binding protein, LIM	---	0 // QTL_NAME // TRAIT_NAME // candidate	This probe set was annotated using the Matching Probes based pipeline to a Locus Link identifier using 1 transcripts. // false // Matching Probes // A	XM_341934(9)	XM_341934 // Rattus norvegicus transforming growth factor beta 1 induced transcript 1 (Tgfb1i1), mRNA. // refseq // 9 // ---	ENSRNOT00000027139 // ensembl // 4 // Cross Hyb Matching Probes /// GENSCAN00000012058 // ensembl // 4 // Cross Hyb Matching Probes	0.00586139	0.0664759	0.932815	7.53314e-14	2.29162e-58	0.710001	0.170695
1369640_at	Rat Expression Array 230 2.0	Rattus norvegicus	36980	Consensus sequence	GenBank	Rn.10346.1	gb:BG378227 /DB_XREF=gi:13302699 /DB_XREF=UI-R-CV1-bvp-e-08-0-UI.s1 /CLONE=UI-R-CV1-bvp-e-08-0-UI /FEA=FLmRNA /CNT=16 /TID=Rn.10346.1 /TIER=Stack /STK=10 /UG=Rn.10346 /LL=24392 /UG_GENE=Gja1 /UG_TITLE=Gap junction protein, alpha 1, 43 kD (connexin 43) /FL	BG378227	Rn.10346	Rn.10346	June 2003 (HGSC v3.1)	chr20:35423608-35434607 (+) // 60.81 // q11	gap junction membrane channel protein alpha 1	Gja1	chr20q11	full length	ENSRNOG00000000805	24392	P08050 /// Q6Q6S2	---	---	NP_036699.1	NM_012567	---	---	---	---	2690	---	7154 // cell communication // inferred from electronic annotation /// 7267 // cell-cell signaling // inferred from electronic annotation /// 8016 // regulation of heart contraction rate // inferred from electronic annotation /// 35050 // embryonic heart t	5921 // gap junction // inferred from electronic annotation /// 5922 // connexon complex // inferred from electronic annotation /// 16021 // integral to membrane // inferred from electronic annotation	5243 // gap-junction forming channel activity // inferred from electronic annotation /// 15285 // connexon channel activity // inferred from electronic annotation	Calcium_regulation_in_cardiac_cells // GenMAPP /// Smooth_muscle_contraction // GenMAPP	---	---	IPR000500 // Connexins /// IPR002261 // Gap junction alpha-1 protein (Cx43)	NP_036699.1 // span:24-46,77-99,155-177,209-231 // numtm:4 /// CAA29855.1 // span:24-46,77-99,155-177,209-231 // numtm:4	0 // QTL_NAME // TRAIT_NAME // candidate /// 61360 // Experimental Autoimmune (allergic) Encephalomyelitis QTL 17 // Brain/spinal cord inflammation // flank /// 61383 // Blood pressure QTL 47 // Blood pressure // flank	This probe set was annotated using the Matching Probes based pipeline to a Locus Link identifier using 1 transcripts. // false // Matching Probes // A	NM_012567(11)	ENSRNOT00000001054 // cdna:known chromosome:RGSC3.1:20:35423615:35436064:1 // ensembl // 11 // --- /// GENSCAN00000091458 // cdna:Genscan chromosome:RGSC3.1:20:35433124:35434272:1 // ensembl // 11 // --- /// NM_012567 // Rattus norvegicus gap junction mem	---	0.0144025	0.218442	0.916851	9.44651e-14	9.69658e-110	0.704063	-0.0099486
1372002_at	Rat Expression Array 230 2.0	Rattus norvegicus	36980	Consensus sequence	GenBank	Rn.2731.1	gb:AI411352 /DB_XREF=gi:4254856 /DB_XREF=EST239646 /CLONE=RKIEU84 /FEA=EST /CNT=17 /TID=Rn.2731.1 /TIER=Stack /STK=14 /UG=Rn.2731 /UG_TITLE=ESTs	AI411352	Rn.2731	Rn.10346	June 2003 (HGSC v3.1)	chr20:35435431-35436064 (+) // 99.06 // q11	gap junction membrane channel protein alpha 1	Gja1	chr20q11	full length	ENSRNOG00000000805	24392	P08050 /// Q6Q6S2	---	---	NP_036699.1	NM_012567	---	---	---	---	2690	---	7154 // cell communication // inferred from electronic annotation /// 7267 // cell-cell signaling // inferred from electronic annotation /// 8016 // regulation of heart contraction rate // inferred from electronic annotation /// 35050 // embryonic heart t	5921 // gap junction // inferred from electronic annotation /// 5922 // connexon complex // inferred from electronic annotation /// 16021 // integral to membrane // inferred from electronic annotation	5243 // gap-junction forming channel activity // inferred from electronic annotation /// 15285 // connexon channel activity // inferred from electronic annotation	Calcium_regulation_in_cardiac_cells // GenMAPP /// Smooth_muscle_contraction // GenMAPP	---	---	IPR000500 // Connexins /// IPR002261 // Gap junction alpha-1 protein (Cx43)	NP_036699.1 // span:24-46,77-99,155-177,209-231 // numtm:4	0 // QTL_NAME // TRAIT_NAME // candidate /// 61360 // Experimental Autoimmune (allergic) Encephalomyelitis QTL 17 // Brain/spinal cord inflammation // flank /// 61383 // Blood pressure QTL 47 // Blood pressure // flank	This probe set was annotated using the Matching Probes based pipeline to a Locus Link identifier using 1 transcripts. // false // Matching Probes // A	NM_012567(9)	ENSRNOT00000001054 // cdna:known chromosome:RGSC3.1:20:35423615:35436064:1 // ensembl // 9 // --- /// NM_012567 // Rattus norvegicus gap junction membrane channel protein alpha 1 (Gja1), mRNA. // refseq // 9 // ---	---	0.0144025	0.218442	0.916851	9.44651e-14	9.69658e-110	0.704063	-0.0099486
1387733_at	Rat Expression Array 230 2.0	Rattus norvegicus	36980	Consensus sequence	GenBank	Rn.10356.1	gb:NM_017140.1 /DB_XREF=gi:8393270 /GEN=Drd3 /FEA=FLmRNA /CNT=2 /TID=Rn.10356.1 /TIER=FL /STK=1 /UG=Rn.10356 /LL=29238 /DEF=Rattus norvegicus dopamine receptor 3 (Drd3), mRNA. /PROD=dopamine receptor 3 /FL=gb:NM_017140.1	NM_017140	Rn.10356	Rn.10356	June 2003 (HGSC v3.1)	chr11:58504489-58578178 (-) // 99.86 // q21	dopamine receptor D3	Drd3	chr11q21	full length	ENSRNOG00000026772	29238	P19020	---	---	NP_058836.1	NM_017140	---	---	---	---	2521	---	7186 // G-protein coupled receptor protein signaling pathway // inferred from electronic annotation /// 7212 // dopamine receptor signaling pathway // inferred from electronic annotation /// 42493 // response to drug // inferred from electronic annotation	16021 // integral to membrane // inferred from electronic annotation	1584 // rhodopsin-like receptor activity // inferred from electronic annotation /// 4930 // G-protein coupled receptor activity // inferred from electronic annotation /// 4952 // dopamine receptor activity // inferred from electronic annotation	GPCRDB_Class_A_Rhodopsin-like // GenMAPP /// Monoamine_GPCRs // GenMAPP	---	---	IPR000276 // Rhodopsin-like GPCR superfamily	NP_058836.1 // span:32-54,67-89,104-126,150-172,192-214,377-399,414-436 // numtm:7	0 // QTL_NAME // TRAIT_NAME // candidate	This probe set was annotated using the Matching Probes based pipeline to a Locus Link identifier using 1 transcripts. // false // Matching Probes // A	NM_017140(11)	ENSRNOT00000029474 // cdna:known chromosome:RGSC3.1:11:58504490:58578178:-1 // ensembl // 11 // --- /// GENSCAN00000029524 // cdna:Genscan chromosome:RGSC3.1:11:58504549:58511343:-1 // ensembl // 10 // --- /// NM_017140 // Rattus norvegicus dopamine recep	---	0.00314368	0.0299086	0.88527	6.9398e-07	5.83311e-46	-1.20798	-0.97513
1374557_at	Rat Expression Array 230 2.0	Rattus norvegicus	36980	Consensus sequence	GenBank	Rn.49016.1	gb:BF394235 /DB_XREF=gi:11379099 /DB_XREF=UI-R-CA0-bhc-d-01-0-UI.s1 /CLONE=UI-R-CA0-bhc-d-01-0-UI /FEA=EST /CNT=9 /TID=Rn.49016.1 /TIER=Stack /STK=6 /UG=Rn.49016 /UG_TITLE=ESTs	BF394235	Rn.49016	Rn.103639	June 2003 (HGSC v3.1)	chr2:258112139-258141986 (+) // 59.15 // q45	CG6210-like	RGD:735139	chr2q45	full length	---	362065	Q6P689	---	---	NP_955440.1	NM_199408	---	---	---	---	735139	---	---	---	---	---	---	---	IPR009551 // Protein of unknown function DUF1171	NP_955440.1 // span:13-35,233-252,265-287,302-319,332-354,379-401,434-456,471-493 // numtm:8 /// AAH62391.1 // span:13-35,233-252,265-287,302-319,332-354,379-401,434-456,471-493 // numtm:8	0 // QTL_NAME // TRAIT_NAME // candidate	This probe set was annotated using the Matching Probes based pipeline to a Locus Link identifier using 1 transcripts. // false // Matching Probes // A	NM_199408(11)	NM_199408 // Rattus norvegicus CG6210-like (LOC362065), mRNA. // refseq // 11 // ---	ENSRNOT00000006229 // ensembl // 5 // Cross Hyb Matching Probes /// GENSCAN00000020390 // ensembl // 2 // Cross Hyb Matching Probes /// GENSCAN00000045915 // ensembl // 1 // Cross Hyb Matching Probes /// BC062391 // gb // 5 // Cross Hyb Matching Probes	0.0370634	0.045945	0.921286	3.18149e-07	8.63289e-39	1.75604	1.09991
1383129_at	Rat Expression Array 230 2.0	Rattus norvegicus	36980	Consensus sequence	GenBank	Rn.1126.1	gb:AI072254 /DB_XREF=gi:3398448 /DB_XREF=UI-R-C2-ne-a-02-0-UI.s1 /CLONE=UI-R-C2-ne-a-02-0-UI /FEA=EST /CNT=19 /TID=Rn.1126.1 /TIER=ConsEnd /STK=0 /UG=Rn.1126 /UG_TITLE=ESTs	AI072254	Rn.1126	Rn.103639	June 2003 (HGSC v3.1)	chr2:258141943-258143577 (+) // 91.65 // q45	CG6210-like	RGD:735139	chr2q45	full length	---	362065	Q6P689	---	---	NP_955440.1	NM_199408	---	---	---	---	735139	---	---	---	---	---	---	---	IPR009551 // Protein of unknown function DUF1171	AAH62391.1 // span:13-35,233-252,265-287,302-319,332-354,379-401,434-456,471-493 // numtm:8	0 // QTL_NAME // TRAIT_NAME // candidate	This probe set was annotated using the Genome Consensus/Exemplar Overlap based pipeline to a Locus Link identifier using 1 transcripts. // false // Genome Consensus/Exemplar Overlap // C	BC062391	BC062391 // Rattus norvegicus CG6210-like, mRNA (cDNA clone MGC:72636 IMAGE:5621215), complete cds. // gb // 0 // chr2:258029049-258142786(+) /// GENSCAN00000045915 // cdna:Genscan chromosome:RGSC3.1:2:258141867:258141976:1 // ensembl // 0 // chr2:2581418	---	0.0370634	0.045945	0.921286	3.18149e-07	8.63289e-39	1.75604	1.09991
1385036_at	Rat Expression Array 230 2.0	Rattus norvegicus	36980	Consensus sequence	GenBank	Rn.52885.1	gb:BE117744 /DB_XREF=gi:8509849 /DB_XREF=UI-R-BS1-azf-e-02-0-UI.s1 /CLONE=UI-R-BS1-azf-e-02-0-UI /FEA=EST /CNT=1 /TID=Rn.52885.1 /TIER=ConsEnd /STK=1 /UG=Rn.52885 /UG_TITLE=EST	BE117744	Rn.52885	Rn.103654	June 2003 (HGSC v3.1)	chr18:48296668-48297192 (+) // 99.43 // q11	Similar to synphilin-1	---	chr18q11	---	---	307309	---	---	---	XP_225768.2	XM_225768	---	---	---	---	1309283	---	---	---	---	---	---	---	---	---	0 // QTL_NAME // TRAIT_NAME // candidate	This probe set was annotated using the Accession based pipeline to a UniGene identifier using 4 transcripts. // false // Accession // E	BE117744,BE117744,BE117744,BE117744	--- // --- // --- // --- // ---	---	0.000752641	0.0345162	0.795901	3.16768e-07	6.4366e-30	-1.00861	-0.80326
1369844_at	Rat Expression Array 230 2.0	Rattus norvegicus	36980	Consensus sequence	GenBank	Rn.10367.1	gb:NM_017069.1 /DB_XREF=gi:8393386 /GEN=Gabra3 /FEA=FLmRNA /CNT=2 /TID=Rn.10367.1 /TIER=FL /STK=1 /UG=Rn.10367 /LL=24947 /DEF=Rattus norvegicus Gamma-animobutyric acid (GABA) A receptor, alpha 3 (Gabra3), mRNA. /PROD=gamma-animobutyric acid (GABA) A recep	NM_017069	Rn.10367	Rn.10367	June 2003 (HGSC v3.1)	chrX:158478941-158706934 (-) // 76.9 // q37	gamma-aminobutyric acid receptor, subunit alpha 3	Gabra3	chrXq37	full length	ENSRNOG00000010803	24947	P20236	---	---	NP_058765.1	NM_017069	---	---	---	---	2648	---	6810 // transport // inferred from electronic annotation /// 6811 // ion transport // inferred from electronic annotation /// 6821 // chloride transport // inferred from electronic annotation /// 7214 // gamma-aminobutyric acid signaling pathway // inferr	5615 // extracellular space // inferred from electronic annotation /// 5887 // integral to plasma membrane // inferred from electronic annotation /// 16020 // membrane // inferred from electronic annotation /// 16021 // integral to membrane // inferred fr	4872 // receptor activity // inferred from electronic annotation /// 4890 // GABA-A receptor activity // inferred from direct assay /// 5216 // ion channel activity // inferred from electronic annotation /// 5230 // extracellular ligand-gated ion channel	---	---	---	IPR006202 // Neurotransmitter-gated ion-channel ligand binding domain /// IPR006029 // Neurotransmitter-gated ion-channel transmembrane region	NP_058765.1 // span:277-299,306-325,340-362,458-480 // numtm:4	0 // QTL_NAME // TRAIT_NAME // candidate /// 738025 // Stress response QTL 3 // Stress response // flank	This probe set was annotated using the Matching Probes based pipeline to a Locus Link identifier using 1 transcripts. // false // Matching Probes // A	NM_017069(11)	NM_017069 // Rattus norvegicus gamma-aminobutyric acid receptor, subunit alpha 3 (Gabra3), mRNA. // refseq // 11 // ---	ENSRNOT00000022634 // ensembl // 2 // Cross Hyb Matching Probes /// GENSCAN00000033698 // ensembl // 2 // Cross Hyb Matching Probes	0.00731928	0.0326164	0.70468	6.08754e-07	1.11086e-15	-1.39048	-1.08031
1369267_at	Rat Expression Array 230 2.0	Rattus norvegicus	36980	Consensus sequence	GenBank	Rn.10369.1	gb:NM_024370.1 /DB_XREF=gi:13242266 /GEN=Gabrg3 /FEA=FLmRNA /CNT=3 /TID=Rn.10369.1 /TIER=FL /STK=2 /UG=Rn.10369 /LL=79211 /DEF=Rattus norvegicus GABA-alpha receptor gamma-3 subunit (Gabrg3), mRNA. /PROD=GABA-alpha receptor gamma-3 subunit /FL=gb:NM_024370	NM_024370	Rn.10369	Rn.10369	June 2003 (HGSC v3.1)	chr1:108010169-108899391 (-) // 85.5 // q22	gamma-aminobutyric acid (GABA) A receptor, subunit gamma 3	Gabrg3	chr1q22	full length	ENSRNOG00000003241	79211	P28473	---	---	NP_077346.3	NM_024370	---	---	---	---	621735	---	6810 // transport // inferred from electronic annotation /// 6811 // ion transport // inferred from electronic annotation /// 6821 // chloride transport // inferred from electronic annotation /// 7214 // gamma-aminobutyric acid signaling pathway // inferr	5887 // integral to plasma membrane // inferred from electronic annotation /// 16020 // membrane // inferred from electronic annotation /// 16021 // integral to membrane // inferred from electronic annotation /// 45211 // postsynaptic membrane // inferred	4890 // GABA-A receptor activity // inferred from direct assay /// 5216 // ion channel activity // inferred from electronic annotation /// 5230 // extracellular ligand-gated ion channel activity // inferred from electronic annotation /// 5254 // chloride	---	---	---	IPR006202 // Neurotransmitter-gated ion-channel ligand binding domain /// IPR006029 // Neurotransmitter-gated ion-channel transmembrane region	NP_077346.3 // span:255-277,284-303,318-340,443-465 // numtm:4	0 // QTL_NAME // TRAIT_NAME // candidate	This probe set was annotated using the Matching Probes based pipeline to a Locus Link identifier using 1 transcripts. // false // Matching Probes // A	NM_024370(10)	NM_024370 // Rattus norvegicus GABA-alpha receptor gamma-3 subunit (Gabrg3), mRNA. // refseq // 10 // ---	ENSRNOT00000019971 // ensembl // 5 // Cross Hyb Matching Probes /// GENSCAN00000070943 // ensembl // 7 // Cross Hyb Matching Probes	0.00304533	0.0455006	0.909793	6.59732e-07	1.06337e-47	-1.13102	-0.863588
1378772_at	Rat Expression Array 230 2.0	Rattus norvegicus	36980	Consensus sequence	GenBank	Rn.63591.1	gb:BF403919 /DB_XREF=gi:11391894 /DB_XREF=UI-R-CA1-bjd-h-05-0-UI.s1 /CLONE=UI-R-CA1-bjd-h-05-0-UI /FEA=EST /CNT=3 /TID=Rn.63591.1 /TIER=ConsEnd /STK=3 /UG=Rn.63591 /UG_TITLE=ESTs	BF403919	Rn.63591	Rn.10369	June 2003 (HGSC v3.1)	chr1:108829951-108830419 (-) // 70.87 // q22	Gamma-aminobutyric acid (GABA) A receptor, subunit gamma 3	Gabrg3	chr1q22	full length	ENSRNOG00000003241	79211	P28473	---	---	NP_077346.3	NM_024370	---	---	---	---	621735	---	6810 // transport // inferred from electronic annotation /// 6811 // ion transport // inferred from electronic annotation /// 6821 // chloride transport // inferred from electronic annotation /// 7214 // gamma-aminobutyric acid signaling pathway // inferr	5887 // integral to plasma membrane // inferred from electronic annotation /// 16020 // membrane // inferred from electronic annotation /// 16021 // integral to membrane // inferred from electronic annotation /// 45211 // postsynaptic membrane // inferred	4890 // GABA-A receptor activity // inferred from direct assay /// 5216 // ion channel activity // inferred from electronic annotation /// 5230 // extracellular ligand-gated ion channel activity // inferred from electronic annotation /// 5254 // chloride	---	---	---	---	---	0 // QTL_NAME // TRAIT_NAME // candidate	This probe set was annotated using the Accession based pipeline to a UniGene identifier using 12 transcripts. // false // Accession // E	BF403919,BF405969,BF419643,BF403919,BF405969,BF419643,BF403919,BF405969,BF419643,BF403919,BF405969,BF419643	--- // --- // --- // --- // ---	---	0.00304533	0.0455006	0.909793	6.59732e-07	1.06337e-47	-1.13102	-0.863588
1390686_at	Rat Expression Array 230 2.0	Rattus norvegicus	36980	Consensus sequence	GenBank	Rn.61767.1	gb:BF403469 /DB_XREF=gi:11391444 /DB_XREF=UI-R-CA1-biy-p-17-0-UI.s1 /CLONE=UI-R-CA1-biy-p-17-0-UI /FEA=EST /CNT=4 /TID=Rn.61767.1 /TIER=ConsEnd /STK=4 /UG=Rn.61767 /UG_TITLE=ESTs	BF403469	Rn.61767	Rn.10369	June 2003 (HGSC v3.1)	chr1:108447541-108448032 (-) // 86.73 // q22	Gamma-aminobutyric acid (GABA) A receptor, subunit gamma 3	Gabrg3	chr1q22	full length	ENSRNOG00000003241	79211	P28473	---	---	NP_077346.3	NM_024370	---	---	---	---	621735	---	6810 // transport // inferred from electronic annotation /// 6811 // ion transport // inferred from electronic annotation /// 6821 // chloride transport // inferred from electronic annotation /// 7214 // gamma-aminobutyric acid signaling pathway // inferr	5887 // integral to plasma membrane // inferred from electronic annotation /// 16020 // membrane // inferred from electronic annotation /// 16021 // integral to membrane // inferred from electronic annotation /// 45211 // postsynaptic membrane // inferred	4890 // GABA-A receptor activity // inferred from direct assay /// 5216 // ion channel activity // inferred from electronic annotation /// 5230 // extracellular ligand-gated ion channel activity // inferred from electronic annotation /// 5254 // chloride	---	---	---	---	---	0 // QTL_NAME // TRAIT_NAME // candidate	This probe set was annotated using the Accession based pipeline to a UniGene identifier using 16 transcripts. // false // Accession // E	BF391052,BF391633,BF403469,BF410713,BF391052,BF391633,BF403469,BF410713,BF391052,BF391633,BF403469,BF410713,BF391052,BF391633,BF403469,BF410713	--- // --- // --- // --- // ---	---	0.00304533	0.0455006	0.909793	6.59732e-07	1.06337e-47	-1.13102	-0.863588
1367860_a_at	Rat Expression Array 230 2.0	Rattus norvegicus	36980	Consensus sequence	GenBank	Rn.10371.2	gb:X83537.1 /DB_XREF=gi:805012 /GEN=rat 29 /FEA=mRNA /CNT=1 /TID=Rn.10371.2 /TIER=ConsEnd /STK=0 /UG=Rn.10371 /LL=81707 /DEF=Rattus norvegicus mRNA for membrane-type matrix metalloproteinase. /PROD=MT-MMP	X83537	Rn.10371	Rn.10371	June 2003 (HGSC v3.1)	chr15:32509542-32518786 (+) // 95.56 // p13	matrix metalloproteinase 14 (membrane-inserted)	Mmp14	chr15p13	full length	ENSRNOG00000010947	81707	Q10739	---	---	NP_112318.1	NM_031056	---	---	---	---	620198	---	6508 // proteolysis and peptidolysis // inferred from electronic annotation /// 30574 // collagen catabolism // inferred from electronic annotation	5578 // extracellular matrix (sensu Metazoa) // inferred from electronic annotation /// 5615 // extracellular space // inferred from electronic annotation /// 16021 // integral to membrane // inferred from electronic annotation	4222 // metalloendopeptidase activity // inferred from electronic annotation /// 8237 // metallopeptidase activity // inferred from electronic annotation /// 8270 // zinc ion binding // inferred from electronic annotation /// 16787 // hydrolase activity /	Matrix_Metalloproteinases // GenMAPP	---	---	IPR001818 // Peptidase M10A and M12B, matrixin and adamalysin /// IPR000585 // Hemopexin repeat	NP_112318.1 // span:540-562 // numtm:1	0 // QTL_NAME // TRAIT_NAME // candidate	This probe set was annotated using the Matching Probes based pipeline to a Locus Link identifier using 1 transcripts. // false // Matching Probes // A	NM_031056(9)	ENSRNOT00000015101 // cdna:known chromosome:RGSC3.1:15:32509552:32518777:1 // ensembl // 11 // --- /// ENSRNOT00000015101 // cdna:known chromosome:RGSC3.1:15:32509552:32518777:1 gene:ENSRNOG00000010947 // ensembl // 11 // --- /// NM_031056 // Rattus norve	---	0.0304763	0.150623	0.93755	4.01097e-08	1.3501e-123	1.00923	0.375586
1378225_at	Rat Expression Array 230 2.0	Rattus norvegicus	36980	Consensus sequence	GenBank	Rn.54274.1	gb:AI176440 /DB_XREF=gi:3727078 /DB_XREF=EST220024 /CLONE=ROVBR75 /FEA=EST /CNT=4 /TID=Rn.54274.1 /TIER=ConsEnd /STK=3 /UG=Rn.54274 /UG_TITLE=ESTs	AI176440	Rn.54274	Rn.10371	June 2003 (HGSC v3.1)	chr15:32519281-32519792 (+) // 86.33 // p13	Matrix metalloproteinase 14 (membrane-inserted)	Mmp14	chr15p13	full length	ENSRNOG00000010947	81707	Q10739	---	---	NP_112318.1	NM_031056	---	---	---	---	620198	---	6508 // proteolysis and peptidolysis // inferred from electronic annotation /// 30574 // collagen catabolism // inferred from electronic annotation	5578 // extracellular matrix (sensu Metazoa) // inferred from electronic annotation /// 5615 // extracellular space // inferred from electronic annotation /// 16021 // integral to membrane // inferred from electronic annotation	4222 // metalloendopeptidase activity // inferred from electronic annotation /// 8237 // metallopeptidase activity // inferred from electronic annotation /// 8270 // zinc ion binding // inferred from electronic annotation /// 16787 // hydrolase activity /	Matrix_Metalloproteinases // GenMAPP	---	---	---	---	0 // QTL_NAME // TRAIT_NAME // candidate	This probe set was annotated using the Accession based pipeline to a UniGene identifier using 12 transcripts. // false // Accession // E	AI176440,AW433869,BF566804,AI176440,AW433869,BF566804,AI176440,AW433869,BF566804,AI176440,AW433869,BF566804	--- // --- // --- // --- // ---	---	0.0304763	0.150623	0.93755	4.01097e-08	1.3501e-123	1.00923	0.375586
1371153_a_at	Rat Expression Array 230 2.0	Rattus norvegicus	36980	Consensus sequence	GenBank	Rn.10379.3	gb:AJ310837.1 /DB_XREF=gi:13548660 /FEA=mRNA /CNT=1 /TID=Rn.10379.3 /TIER=ConsEnd /STK=0 /UG=Rn.10379 /LL=24397 /UG_GENE=Glra2 /DEF=Rattus norvegicus mRNA for glycine receptor alpha 2 precursor. /PROD=glycine receptor alpha 2 precursor	AJ310837	Rn.10379	Rn.10379	June 2003 (HGSC v3.1)	chrX:49809540-50030429 (+) // 100.0 // q21	glycine receptor, alpha 2 subunit	Glra2	chrXq21	full length	ENSRNOG00000003313	24397	P22771	---	---	NP_036700.1	NM_012568	---	---	---	---	2705	---	6810 // transport // inferred from electronic annotation /// 6811 // ion transport // inferred from electronic annotation /// 6821 // chloride transport // inferred from electronic annotation /// 7268 // synaptic transmission // inferred from electronic a	5624 // membrane fraction // inferred from electronic annotation /// 16020 // membrane // inferred from electronic annotation /// 16021 // integral to membrane // inferred from electronic annotation /// 45211 // postsynaptic membrane // inferred from elec	4872 // receptor activity // inferred from electronic annotation /// 4890 // GABA-A receptor activity // inferred from electronic annotation /// 5216 // ion channel activity // inferred from electronic annotation /// 5230 // extracellular ligand-gated ion	---	---	---	IPR006202 // Neurotransmitter-gated ion-channel ligand binding domain /// IPR006029 // Neurotransmitter-gated ion-channel transmembrane region	NP_036700.1 // span:256-278,285-304,319-341,424-441 // numtm:4 /// CAA43471.1 // span:256-278,285-304,319-341,424-441 // numtm:4	0 // QTL_NAME // TRAIT_NAME // candidate	This probe set was annotated using the Matching Probes based pipeline to a Locus Link identifier using 2 transcripts. // false // Matching Probes // A	NM_012568(11),X61159(11)	ENSRNOT00000004443 // cdna:known chromosome:RGSC3.1:X:49808990:50031683:1 // ensembl // 11 // --- /// NM_012568 // Rattus norvegicus glycine receptor, alpha 2 subunit (Glra2), mRNA. // refseq // 11 // --- /// X61159 // R.norvegicus mRNA for inhibitory gly	GENSCAN00000026070 // ensembl // 2 // Cross Hyb Matching Probes /// GENSCAN00000061559 // ensembl // 8 // Cross Hyb Matching Probes	0.00641506	0.0400999	0.93377	6.50762e-07	6.83908e-116	-1.25441	-0.984449
1387696_a_at	Rat Expression Array 230 2.0	Rattus norvegicus	36980	Consensus sequence	GenBank	Rn.10379.2	gb:X61159.1 /DB_XREF=gi:288344 /FEA=mRNA /CNT=1 /TID=Rn.10379.2 /TIER=ConsEnd /STK=0 /UG=Rn.10379 /LL=24397 /UG_GENE=Glra2 /DEF=R.norvegicus mRNA for inhibitory glycine receptor alpha 2A subunit. /PROD=inhibitory glycine receptor alpha 2A subunit	X61159	Rn.10379	Rn.10379	June 2003 (HGSC v3.1)	chrX:49808989-50031683 (+) // 98.42 // q21	glycine receptor, alpha 2 subunit	Glra2	chrXq21	full length	ENSRNOG00000003313	24397	P22771	---	---	NP_036700.1	NM_012568	---	---	---	---	2705	---	6810 // transport // inferred from electronic annotation /// 6811 // ion transport // inferred from electronic annotation /// 6821 // chloride transport // inferred from electronic annotation /// 7268 // synaptic transmission // inferred from electronic a	5624 // membrane fraction // inferred from electronic annotation /// 16020 // membrane // inferred from electronic annotation /// 16021 // integral to membrane // inferred from electronic annotation /// 45211 // postsynaptic membrane // inferred from elec	4872 // receptor activity // inferred from electronic annotation /// 4890 // GABA-A receptor activity // inferred from electronic annotation /// 5216 // ion channel activity // inferred from electronic annotation /// 5230 // extracellular ligand-gated ion	---	---	---	IPR006202 // Neurotransmitter-gated ion-channel ligand binding domain /// IPR006029 // Neurotransmitter-gated ion-channel transmembrane region	NP_036700.1 // span:256-278,285-304,319-341,424-441 // numtm:4 /// CAA43471.1 // span:256-278,285-304,319-341,424-441 // numtm:4	0 // QTL_NAME // TRAIT_NAME // candidate	This probe set was annotated using the Matching Probes based pipeline to a Locus Link identifier using 2 transcripts. // false // Matching Probes // A	NM_012568(10),X61159(10)	ENSRNOT00000004443 // cdna:known chromosome:RGSC3.1:X:49808990:50031683:1 // ensembl // 10 // --- /// NM_012568 // Rattus norvegicus glycine receptor, alpha 2 subunit (Glra2), mRNA. // refseq // 10 // --- /// X61159 // R.norvegicus mRNA for inhibitory gly	---	0.00641506	0.0400999	0.93377	6.50762e-07	6.83908e-116	-1.25441	-0.984449
1368667_at	Rat Expression Array 230 2.0	Rattus norvegicus	36980	Consensus sequence	GenBank	Rn.10388.1	gb:NM_031075.1 /DB_XREF=gi:13592018 /GEN=P2rx3 /FEA=FLmRNA /CNT=8 /TID=Rn.10388.1 /TIER=FL /STK=3 /UG=Rn.10388 /LL=81739 /DEF=Rattus norvegicus purinergic receptor P2X ligand-gated ion channel, 3 (P2rx3), mRNA. /PROD=purinergic receptor P2X ligand-gated i	NM_031075	Rn.10388	Rn.10388	June 2003 (HGSC v3.1)	chr3:68124416-68167123 (-) // 79.61 // q24	purinergic receptor P2X, ligand-gated ion channel, 3	P2rx3	chr3q24	full length	ENSRNOG00000008552	81739	P49654 /// Q66HM4 /// Q9R1K3	---	---	NP_112337.1	NM_031075	---	---	---	---	620253	---	6810 // transport // inferred from electronic annotation /// 6811 // ion transport // inferred from electronic annotation	5887 // integral to plasma membrane // inferred from electronic annotation /// 16020 // membrane // inferred from electronic annotation /// 16021 // integral to membrane // inferred from electronic annotation	4872 // receptor activity // inferred from electronic annotation /// 4931 // ATP-gated cation channel activity // inferred from electronic annotation /// 5216 // ion channel activity // inferred from electronic annotation /// 5524 // ATP binding // inferr	---	---	---	IPR001429 // ATP P2X receptor	NP_112337.1 // span:21-43,325-347 // numtm:2 /// AAH81783.1 // span:21-43,323-345 // numtm:2	0 // QTL_NAME // TRAIT_NAME // candidate	This probe set was annotated using the Matching Probes based pipeline to a Locus Link identifier using 1 transcripts. // false // Matching Probes // A	NM_031075(11)	NM_031075 // Rattus norvegicus purinergic receptor P2X, ligand-gated ion channel, 3 (P2rx3), mRNA. // refseq // 11 // ---	---	0.00471025	0.022609	0.880881	3.80234e-07	7.1201e-85	-1.0658	-0.835772
1388077_a_at	Rat Expression Array 230 2.0	Rattus norvegicus	36980	Consensus sequence	GenBank	Rn.10388.2	gb:AF084975.1 /DB_XREF=gi:5712196 /FEA=FLmRNA /CNT=1 /TID=Rn.10388.2 /TIER=FL /STK=1 /UG=Rn.10388 /LL=81739 /UG_GENE=P2rx3 /DEF=Rattus norvegicus P2X3b receptor mRNA, alternatively spliced, complete cds. /PROD=P2X3b receptor /FL=gb:AF084975.1	AF084975	Rn.10388	Rn.10388	June 2003 (HGSC v3.1)	chr3:68126614-68166968 (-) // 92.98 // q24	purinergic receptor P2X, ligand-gated ion channel, 3	P2rx3	chr3q24	full length	ENSRNOG00000008552	81739	P49654 /// Q66HM4 /// Q9R1K3	---	---	NP_112337.1	NM_031075	---	---	---	---	620253	---	6810 // transport // inferred from electronic annotation /// 6811 // ion transport // inferred from electronic annotation	5887 // integral to plasma membrane // inferred from electronic annotation /// 16020 // membrane // inferred from electronic annotation /// 16021 // integral to membrane // inferred from electronic annotation	4872 // receptor activity // inferred from electronic annotation /// 4931 // ATP-gated cation channel activity // inferred from electronic annotation /// 5216 // ion channel activity // inferred from electronic annotation /// 5524 // ATP binding // inferr	---	---	---	IPR001429 // ATP P2X receptor	NP_112337.1 // span:21-43,325-347 // numtm:2 /// AAH81783.1 // span:21-43,323-345 // numtm:2	0 // QTL_NAME // TRAIT_NAME // candidate	This probe set was annotated using the Matching Probes based pipeline to a Locus Link identifier using 1 transcripts. // false // Matching Probes // A	NM_031075(11)	NM_031075 // Rattus norvegicus purinergic receptor P2X, ligand-gated ion channel, 3 (P2rx3), mRNA. // refseq // 11 // --- /// BC081783 // Rattus norvegicus cDNA clone MGC:93384 IMAGE:7134300, complete cds. // gb // 11 // ---	ENSRNOT00000011411 // ensembl // 6 // Cross Hyb Matching Probes /// ENSRNOT00000011550 // ensembl // 6 // Cross Hyb Matching Probes /// GENSCAN00000047214 // ensembl // 6 // Cross Hyb Matching Probes	0.00471025	0.022609	0.880881	3.80234e-07	7.1201e-85	-1.0658	-0.835772
1370657_at	Rat Expression Array 230 2.0	Rattus norvegicus	36980	Consensus sequence	GenBank	Rn.10390.1	gb:D25290.1 /DB_XREF=gi:435460 /GEN=KCAD /FEA=FLmRNA /CNT=1 /TID=Rn.10390.1 /TIER=FL /STK=1 /UG=Rn.10390 /LL=25409 /DEF=Rat mRNA for K-cadherin, complete cds. /PROD=K-cadherin /FL=gb:D25290.1	D25290	Rn.10390	Rn.10390	June 2003 (HGSC v3.1)	chr2:62476190-62631267 (-) // 97.33 // q16	cadherin 6	Cdh6	chr2q16	full length	ENSRNOG00000009771	25409	P55280 /// Q9JIW1	---	---	NP_037059.1	NM_012927	---	---	---	---	2322	---	7155 // cell adhesion // inferred from electronic annotation /// 7156 // homophilic cell adhesion // inferred from electronic annotation /// 8585 // female gonad development // inferred from electronic annotation /// 16339 // calcium-dependent cell-cell a	5615 // extracellular space // inferred from electronic annotation /// 5886 // plasma membrane // inferred from electronic annotation /// 5887 // integral to plasma membrane // inferred from electronic annotation /// 16020 // membrane // inferred from ele	5509 // calcium ion binding // inferred from electronic annotation /// 5515 // protein binding // inferred from electronic annotation	---	---	---	IPR002126 // Cadherin /// IPR000233 // Cadherin cytoplasmic region	NP_037059.1 // span:614-636 // numtm:1	0 // QTL_NAME // TRAIT_NAME // candidate	This probe set was annotated using the Matching Probes based pipeline to a Locus Link identifier using 1 transcripts. // false // Matching Probes // A	NM_012927(9)	NM_012927 // Rattus norvegicus cadherin 6 (Cdh6), mRNA. // refseq // 9 // ---	---	0.0463941	0.12	0.920527	5.95469e-09	2.27699e-91	0.717592	-0.088853
1378692_at	Rat Expression Array 230 2.0	Rattus norvegicus	36980	Consensus sequence	GenBank	Rn.47884.1	gb:BF564165 /DB_XREF=gi:11673895 /DB_XREF=UI-R-C4-ali-e-04-0-UI.r1 /CLONE=UI-R-C4-ali-e-04-0-UI /FEA=EST /CNT=3 /TID=Rn.47884.1 /TIER=ConsEnd /STK=3 /UG=Rn.47884 /UG_TITLE=ESTs	BF564165	Rn.47884	Rn.10392	June 2003 (HGSC v3.1)	chr3:2671478-2671986 (-) // 99.8 // p13	Paired box gene 8	Pax8	chr3p13	full length	ENSRNOG00000026203	81819	P51974 /// Q66HM8	---	---	NP_112403.1	NM_031141	---	---	---	---	620434	---	6183 // GTP biosynthesis // inferred from electronic annotation /// 6228 // UTP biosynthesis // inferred from electronic annotation /// 6241 // CTP biosynthesis // inferred from electronic annotation /// 6355 // regulation of transcription, DNA-dependent	5634 // nucleus // inferred from electronic annotation /// 5667 // transcription factor complex // inferred from electronic annotation	3677 // DNA binding // inferred from electronic annotation /// 3700 // transcription factor activity // inferred from electronic annotation /// 4550 // nucleoside-diphosphate kinase activity // inferred from electronic annotation /// 5524 // ATP binding /	---	---	---	---	---	0 // QTL_NAME // TRAIT_NAME // candidate	This probe set was annotated using the Accession based pipeline to a UniGene identifier using 8 transcripts. // false // Accession // E	AW532116,BF564165,AW532116,BF564165,AW532116,BF564165,AW532116,BF564165	--- // --- // --- // --- // ---	---	0.0198406	0.0748863	0.956271	7.51613e-08	3.68297e-135	2.06722	1.57551
1387730_at	Rat Expression Array 230 2.0	Rattus norvegicus	36980	Consensus sequence	GenBank	Rn.10392.1	gb:NM_031141.1 /DB_XREF=gi:13592126 /GEN=Pax8 /FEA=FLmRNA /CNT=2 /TID=Rn.10392.1 /TIER=FL /STK=1 /UG=Rn.10392 /LL=81819 /DEF=Rattus norvegicus Pax-8 protein (Pax8), mRNA. /PROD=Pax-8 protein /FL=gb:NM_031141.1	NM_031141	Rn.10392	Rn.10392	June 2003 (HGSC v3.1)	chr3:2672153-2726345 (-) // 99.17 // p13	paired box gene 8	Pax8	chr3p13	full length	ENSRNOG00000026203	81819	P51974 /// Q66HM8	---	---	NP_112403.1	NM_031141	---	---	---	---	620434	---	6183 // GTP biosynthesis // inferred from electronic annotation /// 6228 // UTP biosynthesis // inferred from electronic annotation /// 6241 // CTP biosynthesis // inferred from electronic annotation /// 6355 // regulation of transcription, DNA-dependent	5634 // nucleus // inferred from electronic annotation /// 5667 // transcription factor complex // inferred from electronic annotation	3677 // DNA binding // inferred from electronic annotation /// 3700 // transcription factor activity // inferred from electronic annotation /// 4550 // nucleoside-diphosphate kinase activity // inferred from electronic annotation /// 5524 // ATP binding /	---	---	scop // a.4.1.Paired domain // All alpha proteins; DNA/RNA-binding 3-helical bundle; Homeodomain-like; Paired domain // 2.0E-29 /// scop // a.4.1.Paired domain // All alpha proteins; DNA/RNA-binding 3-helical bundle; Homeodomain-like; Paired domain // 3.0	IPR001523 // Paired box protein, N-terminal	---	0 // QTL_NAME // TRAIT_NAME // candidate	This probe set was annotated using the Matching Probes based pipeline to a Locus Link identifier using 1 transcripts. // false // Matching Probes // A	NM_031141(11)	NM_031141 // Rattus norvegicus paired box gene 8 (Pax8), mRNA. // refseq // 11 // ---	ENSRNOT00000031058 // ensembl // 4 // Cross Hyb Matching Probes /// GENSCAN00000000048 // ensembl // 1 // Cross Hyb Matching Probes /// GENSCAN00000048191 // ensembl // 1 // Cross Hyb Matching Probes	0.0198406	0.0748863	0.956271	7.51613e-08	3.68297e-135	2.06722	1.57551
1389089_at	Rat Expression Array 230 2.0	Rattus norvegicus	36980	Consensus sequence	GenBank	Rn.13274.1	gb:BM389027 /DB_XREF=gi:18189080 /DB_XREF=UI-R-DZ0-cko-b-23-0-UI.s1 /CLONE=UI-R-DZ0-cko-b-23-0-UI /FEA=EST /CNT=10 /TID=Rn.13274.1 /TIER=Stack /STK=9 /UG=Rn.13274 /UG_TITLE=ESTs	BM389027	Rn.13274	Rn.103977	June 2003 (HGSC v3.1)	chr20:4963449-4964879 (+) // 95.58 // p12	RT1 class I, locus Ke4	RT1-Ke4	chr20p12	full length	---	294281	Q6MGB4	---	---	NP_001008885.1	NM_001008885	---	---	---	---		---	30001 // metal ion transport // inferred from electronic annotation	5615 // extracellular space // inferred from electronic annotation /// 16020 // membrane // inferred from electronic annotation /// 16021 // integral to membrane // inferred from electronic annotation /// 42612 // MHC class I protein complex // inferred f	46873 // metal ion transporter activity // inferred from electronic annotation	---	---	---	IPR003689 // Zinc transporter ZIP	AAH79141.1 // span:9-28,128-150,163-185,205-227,384-406,416-438,445-467 // numtm:7	---	This probe set was annotated using the Matching Probes based pipeline to a Locus Link identifier using 1 transcripts. // false // Matching Probes // A	BC079141(11)	BC079141 // Rattus norvegicus RT1 class I, locus Ke4, mRNA (cDNA clone MGC:94153 IMAGE:7127902), complete cds. // gb // 11 // ---	---	0.0059457	0.0403321	0.973725	1.46009e-07	3.03454e-82	1.4412	1.12308
1387445_at	Rat Expression Array 230 2.0	Rattus norvegicus	36980	Consensus sequence	GenBank	Rn.10399.1	gb:NM_031573.1 /DB_XREF=gi:13928775 /GEN=Phkg1 /FEA=FLmRNA /CNT=4 /TID=Rn.10399.1 /TIER=FL /STK=2 /UG=Rn.10399 /LL=29353 /DEF=Rattus norvegicus Phosphorylase kinase, gamma 1 (Phkg1), mRNA. /PROD=Phosphorylase kinase, gamma 1 /FL=gb:NM_031573.1	NM_031573	Rn.10399	Rn.10399	June 2003 (HGSC v3.1)	chr12:27892965-27906887 (-) // 99.86 // q13	phosphorylase kinase gamma 1	Phkg1	chr12q13	full length	ENSRNOG00000000920	29353	P13286	---	---	NP_113761.1	NM_031573	---	---	---	---	3325	---	5977 // glycogen metabolism // inferred from electronic annotation /// 5978 // glycogen biosynthesis // inferred from electronic annotation /// 6468 // protein amino acid phosphorylation // inferred from electronic annotation /// 7517 // muscle developmen	5964 // phosphorylase kinase complex // inferred from electronic annotation	4672 // protein kinase activity // inferred from electronic annotation /// 4674 // protein serine/threonine kinase activity // inferred from electronic annotation /// 4689 // phosphorylase kinase activity // inferred from electronic annotation /// 4713 //	Glycogen_Metabolism // GenMAPP	ec // A2S7_HUMAN // (Q96Q40) Serine/threonine-protein kinase ALS2CR7 (EC 2.7.1.37) (Amyotrophic lateral sclerosis 2 chromosomal region candidate gene protein 7) // 5.0E-63 /// hanks // 2.1.19 // CaMK Group; CaMK I Regulated by Ca2+/CaM and close relatives	---	IPR000719 // Protein kinase	---	0 // QTL_NAME // TRAIT_NAME // candidate	This probe set was annotated using the Matching Probes based pipeline to a Locus Link identifier using 1 transcripts. // false // Matching Probes // A	NM_031573(11)	ENSRNOT00000001222 // cdna:known chromosome:RGSC3.1:12:27893004:27906887:-1 // ensembl // 11 // --- /// GENSCAN00000058467 // cdna:Genscan chromosome:RGSC3.1:12:27893142:27912990:-1 // ensembl // 10 // --- /// NM_031573 // Rattus norvegicus phosphorylase	---	0.00372721	0.0450228	0.818861	6.45649e-07	3.21424e-31	-1.18986	-0.911216
1369781_at	Rat Expression Array 230 2.0	Rattus norvegicus	36980	Consensus sequence	GenBank	Rn.10409.1	gb:U06832.1 /DB_XREF=gi:459657 /GEN=MGLUR7 /FEA=FLmRNA /CNT=3 /TID=Rn.10409.1 /TIER=FL /STK=1 /UG=Rn.10409 /LL=81672 /DEF=Rattus norvegicus Sprague-Dawley metabotropic glutamate receptor 7 (MGLUR7) mRNA, complete cds. /PROD=metabotropic glutamate receptor	U06832	Rn.10409	Rn.10409	June 2003 (HGSC v3.1)	chr4:146577418-147515066 (+) // 83.93 // q41	glutamate receptor, metabotropic 7	Grm7	chr4q42	full length	ENSRNOG00000005662	81672	P35400 /// Q63337	---	---	NP_112302.1	NM_031040	---	---	---	---	619857	---	7186 // G-protein coupled receptor protein signaling pathway // inferred from electronic annotation /// 7196 // metabotropic glutamate receptor, adenylate cyclase inhibiting pathway // inferred from direct assay /// 7608 // perception of smell // inferred	16020 // membrane // inferred from electronic annotation /// 16021 // integral to membrane // inferred from electronic annotation	1640 // adenylate cyclase inhibiting metabotropic glutamate receptor activity // inferred from direct assay /// 1642 // group III metabotropic glutamate receptor activity // inferred from electronic annotation /// 4930 // G-protein coupled receptor activi	---	---	---	IPR001828 // Extracellular ligand-binding receptor /// IPR000337 // G-protein coupled receptor family 3, metabotropic glutamate receptor-like	NP_112302.1 // span:593-615,628-647,657-674,756-775,790-812,819-841 // numtm:6	0 // QTL_NAME // TRAIT_NAME // candidate	This probe set was annotated using the Matching Probes based pipeline to a Locus Link identifier using 1 transcripts. // false // Matching Probes // A	NM_031040(11)	ENSRNOT00000007473 // cdna:known chromosome:RGSC3.1:4:147197183:147446224:1 // ensembl // 9 // --- /// NM_031040 // Rattus norvegicus glutamate receptor, metabotropic 7 (Grm7), mRNA. // refseq // 11 // ---	GENSCAN00000073774 // ensembl // 5 // Cross Hyb Matching Probes /// GENSCAN00000052050 // ensembl // 4 // Cross Hyb Matching Probes	0.00681825	0.0273267	0.712289	1.24908e-07	3.24376e-14	-1.51514	-1.20026
1387853_at	Rat Expression Array 230 2.0	Rattus norvegicus	36980	Consensus sequence	GenBank	Rn.10423.1	gb:NM_012490.1 /DB_XREF=gi:6978438 /GEN=Acr /FEA=FLmRNA /CNT=2 /TID=Rn.10423.1 /TIER=FL /STK=0 /UG=Rn.10423 /LL=24163 /DEF=Rattus norvegicus Acrosin (Acr), mRNA. /PROD=acrosin /FL=gb:NM_012490.1	NM_012490	Rn.10423	Rn.10423	June 2003 (HGSC v3.1)	chr7:127919627-127925673 (+) // 92.89 // q34	acrosin	Acr	chr7q34-q35	full length	---	24163	P29293	---	---	NP_036622.1	NM_012490	---	---	---	---	2024	---	6508 // proteolysis and peptidolysis // inferred from electronic annotation /// 7338 // fertilization (sensu Metazoa) // traceable author statement /// 7341 // penetration of zona pellucida // traceable author statement	1669 // acrosome // traceable author statement /// 5615 // extracellular space // inferred from electronic annotation	4252 // serine-type endopeptidase activity // inferred from electronic annotation /// 4263 // chymotrypsin activity // inferred from electronic annotation /// 4284 // acrosin activity // inferred from electronic annotation /// 4295 // trypsin activity //	---	---	---	IPR001254 // Peptidase S1, chymotrypsin	---	0 // QTL_NAME // TRAIT_NAME // candidate /// 631540 // Body weight QTL 9 // Body weight // flank	This probe set was annotated using the Matching Probes based pipeline to a Locus Link identifier using 1 transcripts. // false // Matching Probes // A	NM_012490(10)	NM_012490 // Rattus norvegicus acrosin (Acr), mRNA. // refseq // 10 // ---	GENSCAN00000050621 // ensembl // 8 // Cross Hyb Matching Probes	0.000612622	0.0289725	0.972647	4.27064e-07	1.64588e-82	-0.759399	-0.582468
1369456_at	Rat Expression Array 230 2.0	Rattus norvegicus	36980	Consensus sequence	GenBank	Rn.10425.1	gb:NM_017250.1 /DB_XREF=gi:8393585 /GEN=Htr2b /FEA=FLmRNA /CNT=2 /TID=Rn.10425.1 /TIER=FL /STK=2 /UG=Rn.10425 /LL=29581 /DEF=Rattus norvegicus 5-hydroxytryptamine (serotonin) receptor 2B (Htr2b), mRNA. /PROD=5-hydroxytryptamine (serotonin) receptor 2B /FL	NM_017250	Rn.10425	Rn.10425	June 2003 (HGSC v3.1)	chr9:85023468-85036403 (-) // 93.77 // q35	5-hydroxytryptamine (serotonin) receptor 2B	Htr2b	chr9q35	full length	ENSRNOG00000017625	29581	P30994	---	---	NP_058946.1	NM_017250	---	---	---	---	61801	---	7186 // G-protein coupled receptor protein signaling pathway // inferred from electronic annotation /// 7208 // serotonin receptor, phospholipase C activating pathway // inferred from electronic annotation /// 7507 // heart development // inferred from el	16021 // integral to membrane // inferred from electronic annotation	1584 // rhodopsin-like receptor activity // inferred from electronic annotation /// 4872 // receptor activity // inferred from electronic annotation /// 4930 // G-protein coupled receptor activity // inferred from electronic annotation /// 4993 // seroton	GPCRDB_Class_A_Rhodopsin-like // GenMAPP /// Monoamine_GPCRs // GenMAPP	---	---	IPR000276 // Rhodopsin-like GPCR superfamily	NP_058946.1 // span:58-80,92-114,129-148,169-191,216-238,324-346,361-383 // numtm:7	0 // QTL_NAME // TRAIT_NAME // candidate	This probe set was annotated using the Matching Probes based pipeline to a Locus Link identifier using 1 transcripts. // false // Matching Probes // A	NM_017250(11)	ENSRNOT00000023829 // cdna:known chromosome:RGSC3.1:9:85023422:85036403:-1 // ensembl // 11 // --- /// NM_017250 // Rattus norvegicus 5-hydroxytryptamine (serotonin) receptor 2B (Htr2b), mRNA. // refseq // 11 // ---	GENSCAN00000013733 // ensembl // 6 // Cross Hyb Matching Probes	0.00814992	0.0235261	0.862616	1.52102e-07	1.45549e-36	-1.52852	-1.19993
1369761_at	Rat Expression Array 230 2.0	Rattus norvegicus	36980	Consensus sequence	GenBank	Rn.10445.1	gb:X12658.1 /DB_XREF=gi:56218 /FEA=FLmRNA /CNT=4 /TID=Rn.10445.1 /TIER=FL /STK=1 /UG=Rn.10445 /LL=25517 /UG_GENE=Pou1f1 /UG_TITLE=Pituary specific transcription factor 1 (growth hormone factor 1) /DEF=Rat growth-hormone factor 1 (rGHF-1) mRNA, complete cd	X12658	Rn.10445	Rn.10445	June 2003 (HGSC v3.1)	chr11:2959414-2980542 (+) // 89.7 // p12	POU domain, class 1, transcription factor 1	Pou1f1	chr11p12	full length	ENSRNOG00000000715	25517	P10037 /// Q6P7Q7 /// Q6P7Q8	---	---	NP_037140.2	NM_013008	---	---	---	---	3367	---	6355 // regulation of transcription, DNA-dependent // inferred from electronic annotation /// 45893 // positive regulation of transcription, DNA-dependent // inferred from sequence or structural similarity	5634 // nucleus // inferred from electronic annotation /// 5667 // transcription factor complex // inferred from electronic annotation	3677 // DNA binding // inferred from electronic annotation /// 3700 // transcription factor activity // inferred from electronic annotation /// 16563 // transcriptional activator activity // inferred from sequence or structural similarity	---	---	scop // a.4.1.Homeodomain // All alpha proteins; DNA/RNA-binding 3-helical bundle; Homeodomain-like; Homeodomain // 2.0E-22	IPR000327 // POU domain /// IPR001356 // Homeobox	---	0 // QTL_NAME // TRAIT_NAME // candidate	This probe set was annotated using the Matching Probes based pipeline to a Locus Link identifier using 1 transcripts. // false // Matching Probes // A	NM_013008(11)	ENSRNOT00000000905 // cdna:known chromosome:RGSC3.1:11:2959171:2980547:1 // ensembl // 11 // --- /// NM_013008 // Rattus norvegicus POU domain, class 1, transcription factor 1 (Pou1f1), mRNA. // refseq // 11 // ---	---	0.00572087	0.0279335	0.827243	6.61233e-08	1.17506e-57	-1.38629	-1.11142
1369762_at	Rat Expression Array 230 2.0	Rattus norvegicus	36980	Consensus sequence	GenBank	Rn.10445.1	gb:NM_013008.1 /DB_XREF=gi:6981379 /GEN=Pou1f1 /FEA=FLmRNA /CNT=4 /TID=Rn.10445.1 /TIER=FL /STK=1 /UG=Rn.10445 /LL=25517 /DEF=Rattus norvegicus Pituary specific transcription factor 1 (growth hormone factor 1) (Pou1f1), mRNA. /PROD=pituary specific transc	NM_013008	Rn.10445	Rn.10445	June 2003 (HGSC v3.1)	chr11:2959414-2980542 (+) // 89.7 // p12	POU domain, class 1, transcription factor 1	Pou1f1	chr11p12	full length	ENSRNOG00000000715	25517	P10037 /// Q6P7Q7 /// Q6P7Q8	---	---	NP_037140.2	NM_013008	---	---	---	---	3367	---	6355 // regulation of transcription, DNA-dependent // inferred from electronic annotation /// 45893 // positive regulation of transcription, DNA-dependent // inferred from sequence or structural similarity	5634 // nucleus // inferred from electronic annotation /// 5667 // transcription factor complex // inferred from electronic annotation	3677 // DNA binding // inferred from electronic annotation /// 3700 // transcription factor activity // inferred from electronic annotation /// 16563 // transcriptional activator activity // inferred from sequence or structural similarity	---	---	scop // a.4.1.Homeodomain // All alpha proteins; DNA/RNA-binding 3-helical bundle; Homeodomain-like; Homeodomain // 2.0E-22	IPR000327 // POU domain /// IPR001356 // Homeobox	---	0 // QTL_NAME // TRAIT_NAME // candidate	This probe set was annotated using the Matching Probes based pipeline to a Locus Link identifier using 1 transcripts. // false // Matching Probes // A	NM_013008(9)	ENSRNOT00000000905 // cdna:known chromosome:RGSC3.1:11:2959171:2980547:1 // ensembl // 9 // --- /// NM_013008 // Rattus norvegicus POU domain, class 1, transcription factor 1 (Pou1f1), mRNA. // refseq // 9 // ---	---	0.00572087	0.0279335	0.827243	6.61233e-08	1.17506e-57	-1.38629	-1.11142
1369898_a_at	Rat Expression Array 230 2.0	Rattus norvegicus	36980	Consensus sequence	GenBank	Rn.10446.2	gb:L08831.1 /DB_XREF=gi:204322 /GEN=GIP /FEA=FLmRNA /CNT=3 /TID=Rn.10446.2 /TIER=FL /STK=2 /UG=Rn.10446 /LL=25040 /DEF=Rat glucose-dependent insulinotropic peptide (GIP) mRNA, complete cds. /PROD=glucose-dependent insulinotropic peptide /FL=gb:L08831.1	L08831	Rn.10446	Rn.10446	June 2003 (HGSC v3.1)	chr10:84747800-84755168 (+) // 94.53 // q31	Glucose-dependent insulinotropic peptide	Gip	chr10q31	full length	ENSRNOG00000006306	25040	Q06145	---	---	NP_062604.1	NM_019630	---	---	---	---	2709	---	50796 // regulation of insulin secretion // inferred from electronic annotation	5576 // extracellular region // inferred from electronic annotation	5179 // hormone activity // inferred from electronic annotation	---	---	---	IPR000532 // Glucagon/GIP/secretin/VIP	---	0 // QTL_NAME // TRAIT_NAME // candidate /// 631515 // Body weight QTL 10 // Body weight // flank	This probe set was annotated using the Matching Probes based pipeline to a Locus Link identifier using 1 transcripts. // false // Matching Probes // A	NM_019630(11)	ENSRNOT00000008481 // cdna:known chromosome:RGSC3.1:10:84747075:84755171:1 // ensembl // 11 // --- /// GENSCAN00000000156 // cdna:Genscan chromosome:RGSC3.1:10:84747824:84755056:1 // ensembl // 9 // --- /// NM_019630 // Rattus norvegicus Glucose-dependent	---	0	0.0363205	0.920619	5.03e-10	6.93675e-57	-0.959156	-0.732744
1387312_a_at	Rat Expression Array 230 2.0	Rattus norvegicus	36980	Consensus sequence	GenBank	Rn.10447.1	gb:NM_012565.1 /DB_XREF=gi:7110598 /GEN=Gck /FEA=FLmRNA /CNT=4 /TID=Rn.10447.1 /TIER=FL /STK=3 /UG=Rn.10447 /LL=24385 /DEF=Rattus norvegicus Glucokinase (Gck), mRNA. /PROD=glucokinase /FL=gb:NM_012565.1 gb:J04218.1	NM_012565	Rn.10447	Rn.10447	June 2003 (HGSC v3.1)	chr14:86591662-86606868 (-) // 99.1 // q21	glucokinase	Gck	chr14q21	full length	ENSRNOG00000014447	24385	P17712 /// Q64596	---	---	NP_036697.1	NM_012565	---	---	---	---	2670	---	1678 // cell glucose homeostasis // inferred from electronic annotation /// 6096 // glycolysis // inferred from electronic annotation /// 9749 // response to glucose stimulus // inferred from electronic annotation /// 19932 // second-messenger-mediated si	5625 // soluble fraction // inferred from electronic annotation /// 5739 // mitochondrion // inferred from electronic annotation	4340 // glucokinase activity // inferred from direct assay /// 4396 // hexokinase activity // inferred from electronic annotation /// 5515 // protein binding // inferred from electronic annotation /// 5524 // ATP binding // inferred from electronic annota	Glycolysis_and_Gluconeogenesis // GenMAPP	---	---	IPR001312 // Hexokinase	---	631839 // Non-insulin dependent diabetes mellitus QTL 37 // Glucose level // candidate /// 70187 // Non-insulin dependent diabetes mellitus QTL 18 // Gland mass // flank /// 631839 // Non-insulin dependent diabetes mellitus QTL 37 // Glucose level // peak	This probe set was annotated using the Matching Probes based pipeline to a Locus Link identifier using 1 transcripts. // false // Matching Probes // A	NM_012565(11)	NM_012565 // Rattus norvegicus glucokinase (Gck), mRNA. // refseq // 11 // ---	---	0.0021	0.0308024	0.916764	1.13657e-06	1.10471e-54	-1.04322	-0.834947
1373783_at	Rat Expression Array 230 2.0	Rattus norvegicus	36980	Consensus sequence	GenBank	Rn.7662.1	gb:AA943917 /DB_XREF=gi:3103833 /DB_XREF=EST199416 /CLONE=RBRAR31 /FEA=EST /CNT=8 /TID=Rn.7662.1 /TIER=Stack /STK=8 /UG=Rn.7662 /UG_TITLE=ESTs	AA943917	Rn.7662	Rn.104497	June 2003 (HGSC v3.1)	---	Similar to transgelin 2; SM22-alpha homolog	---	chr13q24	---	---	304983	Q5XFX0	---	---	XP_222906.2	XM_222906	---	---	---	---	1310840	---	---	---	---	---	---	---	---	---	0 // QTL_NAME // TRAIT_NAME // candidate	This probe set was annotated using the Accession based pipeline to a UniGene identifier using 32 transcripts. // false // Accession // E	AA943917,AI145116,AI172541,AI556099,AW521547,BG374331,BI297614,BI301013,AA943917,AI145116,AI172541,AI556099,AW521547,BG374331,BI297614,BI301013,AA943917,AI145116,AI172541,AI556099,AW521547,BG374331,BI297614,BI301013,AA943917,AI145116,AI172541,AI556099,AW5	--- // --- // --- // --- // ---	---	0.275014	0.105154	0.93876	2.47837e-06	9.00397e-42	3.42093	1.89026
1388335_at	Rat Expression Array 230 2.0	Rattus norvegicus	36980	Consensus sequence	GenBank	Rn.3375.1	gb:BI285865 /DB_XREF=gi:14939940 /DB_XREF=UI-R-CX0s-ccv-g-06-0-UI.s1 /CLONE=UI-R-CX0s-ccv-g-06-0-UI /FEA=EST /CNT=29 /TID=Rn.3375.1 /TIER=Stack /STK=25 /UG=Rn.3375 /UG_TITLE=ESTs	BI285865	Rn.3375	Rn.104497	June 2003 (HGSC v3.1)	chr13:88700458-88701065 (+) // 94.56 // q24	Similar to transgelin 2; SM22-alpha homolog	---	chr13q24	---	---	304983	Q5XFX0	---	---	XP_222906.2	XM_222906	---	---	---	---	1310840	---	---	---	---	---	---	---	IPR001715 // Calponin-like actin-binding /// IPR000557 // Calponin repeat	---	0 // QTL_NAME // TRAIT_NAME // candidate	This probe set was annotated using the Matching Probes based pipeline to a UniGene identifier using 1 transcripts. // false // Matching Probes // A	BC084703(11)	BC084703 // Rattus norvegicus cDNA clone MGC:105912 IMAGE:7300611, complete cds. // gb // 11 // ---	---	0.275014	0.105154	0.93876	2.47837e-06	9.00397e-42	3.42093	1.89026
1369801_at	Rat Expression Array 230 2.0	Rattus norvegicus	36980	Consensus sequence	GenBank	Rn.10461.1	gb:D10831.1 /DB_XREF=gi:220801 /FEA=FLmRNA /CNT=3 /TID=Rn.10461.1 /TIER=FL /STK=1 /UG=Rn.10461 /LL=29259 /UG_GENE=Sell /DEF=Rat mRNA for LECAM-1, complete cds. /PROD=LECAM-1 /FL=gb:D10831.1 gb:NM_019177.1	D10831	Rn.10461	Rn.10461	June 2003 (HGSC v3.1)	chr13:79841529-79859484 (+) // 99.75 // q22	selectin, lymphocyte	Sell	chr13q22	full length	ENSRNOG00000002776	29259	P30836 /// Q63762	---	---	NP_062050.1	NM_019177	---	---	---	---	3655	---	6952 // defense response // inferred from electronic annotation /// 7155 // cell adhesion // inferred from electronic annotation /// 7157 // heterophilic cell adhesion // inferred from electronic annotation	5615 // extracellular space // inferred from electronic annotation /// 9897 // external side of plasma membrane // inferred from electronic annotation /// 16020 // membrane // inferred from electronic annotation /// 16021 // integral to membrane // inferr	5515 // protein binding // inferred from electronic annotation /// 5529 // sugar binding // inferred from electronic annotation	---	---	---	IPR001304 // C-type lectin /// IPR006209 // EGF-like domain /// IPR000436 // Sushi domain/SCR domain/CCP module	NP_062050.1 // span:333-355 // numtm:1	0 // QTL_NAME // TRAIT_NAME // candidate	This probe set was annotated using the Matching Probes based pipeline to a Locus Link identifier using 1 transcripts. // false // Matching Probes // A	NM_019177(11)	ENSRNOT00000003733 // cdna:known chromosome:RGSC3.1:13:79841526:79859484:1 // ensembl // 11 // --- /// GENSCAN00000076987 // cdna:Genscan chromosome:RGSC3.1:13:79841461:79856050:1 // ensembl // 11 // --- /// NM_019177 // Rattus norvegicus selectin, lympho	---	0.00113879	0.0379448	0.929489	3.84223e-07	2.35417e-59	-0.945757	-0.734477
1369771_at	Rat Expression Array 230 2.0	Rattus norvegicus	36980	Consensus sequence	GenBank	Rn.10476.1	gb:NM_012969.1 /DB_XREF=gi:6981105 /GEN=Irs1 /FEA=FLmRNA /CNT=4 /TID=Rn.10476.1 /TIER=FL /STK=1 /UG=Rn.10476 /LL=25467 /DEF=Rattus norvegicus Insulin receptor substrate 1 (Irs1), mRNA. /PROD=insulin receptor substrate 1 /FL=gb:NM_012969.1	NM_012969	Rn.10476	Rn.10476	June 2003 (HGSC v3.1)	chr9:81768669-81821490 (-) // 97.63 // q34	insulin receptor substrate 1	Irs1	chr9q34	full length	ENSRNOG00000014597	25467	P35570	---	---	NP_037101.1	NM_012969	---	---	---	---	2922	---	---	5634 // nucleus // inferred from electronic annotation /// 5737 // cytoplasm // inferred from electronic annotation /// 5792 // microsome // inferred from electronic annotation	5158 // insulin receptor binding // inferred from electronic annotation /// 19901 // protein kinase binding // inferred from electronic annotation	---	---	---	IPR001849 // Pleckstrin-like /// IPR002404 // Insulin receptor substrate-1, PTB	---	0 // QTL_NAME // TRAIT_NAME // candidate	This probe set was annotated using the Matching Probes based pipeline to a Locus Link identifier using 1 transcripts. // false // Matching Probes // A	NM_012969(11)	ENSRNOT00000019579 // cdna:known chromosome:RGSC3.1:9:81768670:81821490:-1 // ensembl // 11 // --- /// NM_012969 // Rattus norvegicus insulin receptor substrate 1 (Irs1), mRNA. // refseq // 11 // ---	---	0	0.0238863	0.800534	9.73613e-08	7.66008e-15	-1.23431	-0.98023
1390424_at	Rat Expression Array 230 2.0	Rattus norvegicus	36980	Consensus sequence	GenBank	Rn.23950.1	gb:BF285207 /DB_XREF=gi:11216277 /DB_XREF=EST449798 /CLONE=RGIFB78 /FEA=EST /CNT=7 /TID=Rn.23950.1 /TIER=ConsEnd /STK=4 /UG=Rn.23950 /UG_TITLE=ESTs	BF285207	Rn.23950	Rn.105011	June 2003 (HGSC v3.1)	chr8:119116342-119116992 (+) // 35.69 // q32	hypothetical LOC301044	LOC301044	chr8q32	---	---	301044	---	---	---	XP_238561.1	XM_238561	---	---	---	---		---	---	---	---	---	---	---	---	---	---	This probe set was annotated using the Genome Target Overlap based pipeline to a Locus Link identifier using 1 transcripts. // false // Genome Target Overlap // B	XM_238561	XM_238561 // Rattus norvegicus hypothetical LOC301044 (LOC301044), mRNA. // refseq // 0 // chr8:119114913-119116433(+)	---	0.00143734	0.037499	0.876208	2.00491e-06	2.24542e-45	-1.00408	-0.802306
1368790_at	Rat Expression Array 230 2.0	Rattus norvegicus	36980	Consensus sequence	GenBank	Rn.10502.1	gb:NM_133617.1 /DB_XREF=gi:19424335 /GEN=Serpina10 /FEA=FLmRNA /CNT=3 /TID=Rn.10502.1 /TIER=FL /STK=3 /UG=Rn.10502 /LL=171154 /DEF=Rattus norvegicus serine (or cysteine) proteinase inhibitor, clade A (alpha-1 antiproteinase, antitrypsin), member 10 (Serpi	NM_133617	Rn.10502	Rn.10502	June 2003 (HGSC v3.1)	chr6:127891430-127897455 (-) // 99.8 // q32	serine (or cysteine) proteinase inhibitor, clade A (alpha-1 antiproteinase, antitrypsin), member 10	Serpina10	chr6q32	full length	ENSRNOG00000009438	171154	Q62975 /// Q5M8C2	---	---	NP_598301.2	NM_133617	---	---	---	---	621220	---	---	5615 // extracellular space // inferred from sequence or structural similarity	4866 // endopeptidase inhibitor activity // inferred from electronic annotation /// 4867 // serine-type endopeptidase inhibitor activity // inferred from electronic annotation /// 8233 // peptidase activity // inferred from electronic annotation	---	---	---	IPR000215 // Serpin	---	0 // QTL_NAME // TRAIT_NAME // candidate	This probe set was annotated using the Matching Probes based pipeline to a Locus Link identifier using 1 transcripts. // false // Matching Probes // A	NM_133617(11)	ENSRNOT00000031998 // cdna:known chromosome:RGSC3.1:6:127891431:127897455:-1 // ensembl // 10 // --- /// ENSRNOT00000031998 // cdna:known chromosome:RGSC3.1:6:127891431:127897455:-1 gene:ENSRNOG00000009438 // ensembl // 10 // --- /// NM_133617 // Rattus n	ENSRNOT00000012482 // ensembl // 5 // Cross Hyb Matching Probes /// ENSRNOT00000012965 // ensembl // 3 // Cross Hyb Matching Probes /// ENSRNOT00000031950 // ensembl // 5 // Cross Hyb Matching Probes /// ENSRNOT00000031926 // ensembl // 2 // Cross Hyb Mat	0.0498861	0.105333	0.865496	1.89968e-08	6.1344e-30	0.855313	-0.0129489
1371785_at	Rat Expression Array 230 2.0	Rattus norvegicus	36980	Consensus sequence	GenBank	Rn.8543.1	gb:BI303379 /DB_XREF=gi:14979659 /DB_XREF=UI-R-DQ0-cja-c-13-0-UI.s1 /CLONE=UI-R-DQ0-cja-c-13-0-UI /FEA=EST /CNT=20 /TID=Rn.8543.1 /TIER=Stack /STK=16 /UG=Rn.8543 /UG_TITLE=ESTs	BI303379	Rn.8543	Rn.105040	June 2003 (HGSC v3.1)	chr10:12940331-12940788 (-) // 96.21 // q12	tumor necrosis factor receptor superfamily, member 12a	Tnfrsf12a	chr10q12	full length	ENSRNOG00000003546	302965	Q80XX9	---	---	NP_851600.1	NM_181086	---	---	---	---	631329	---	---	---	---	---	---	---	---	NP_851600.1 // span:79-101 // numtm:1	0 // QTL_NAME // TRAIT_NAME // candidate	This probe set was annotated using the Matching Probes based pipeline to a Locus Link identifier using 1 transcripts. // false // Matching Probes // A	NM_181086(11)	NM_181086 // Rattus norvegicus tumor necrosis factor receptor superfamily, member 12a (Tnfrsf12a), mRNA. // refseq // 11 // ---	---	0.164675	0.090173	0.932331	7.3018e-10	8.92969e-30	1.58967	-0.0302622
1387718_at	Rat Expression Array 230 2.0	Rattus norvegicus	36980	Consensus sequence	GenBank	Rn.10510.1	gb:NM_019256.1 /DB_XREF=gi:9506942 /GEN=P2rx7 /FEA=FLmRNA /CNT=2 /TID=Rn.10510.1 /TIER=FL /STK=1 /UG=Rn.10510 /LL=29665 /DEF=Rattus norvegicus purinergic receptor P2X, ligand-gated ion channel, 7 (P2rx7), mRNA. /PROD=purinergic receptor P2X, ligand-gated	NM_019256	Rn.10510	Rn.10510	June 2003 (HGSC v3.1)	chr12:34937411-34980540 (-) // 78.75 // q16	purinergic receptor P2X, ligand-gated ion channel, 7	P2rx7	chr12q16	full length	ENSRNOG00000001296	29665	Q64663	---	---	NP_062129.1	NM_019256	---	---	---	---	3241	---	6810 // transport // inferred from electronic annotation /// 6811 // ion transport // inferred from electronic annotation /// 6812 // cation transport // inferred from electronic annotation /// 15695 // organic cation transport // inferred from electronic	5639 // integral to nuclear inner membrane // inferred from direct assay /// 5887 // integral to plasma membrane // inferred from electronic annotation /// 16020 // membrane // inferred from electronic annotation /// 16021 // integral to membrane // infer	4872 // receptor activity // inferred from electronic annotation /// 4931 // ATP-gated cation channel activity // inferred from electronic annotation /// 5216 // ion channel activity // inferred from electronic annotation /// 5524 // ATP binding // inferr	---	---	---	IPR001429 // ATP P2X receptor	---	0 // QTL_NAME // TRAIT_NAME // candidate	This probe set was annotated using the Matching Probes based pipeline to a Locus Link identifier using 1 transcripts. // false // Matching Probes // A	NM_019256(10)	NM_019256 // Rattus norvegicus purinergic receptor P2X, ligand-gated ion channel, 7 (P2rx7), mRNA. // refseq // 10 // ---	---	0.00326953	0.032531	0.936922	1.2362e-10	2.59641e-118	-1.1663	-0.895455
1391579_at	Rat Expression Array 230 2.0	Rattus norvegicus	36980	Consensus sequence	GenBank	Rn.34078.1	gb:AI385229 /DB_XREF=gi:4198011 /DB_XREF=UI-R-E0-cx-g-10-0-UI.s1 /CLONE=UI-R-E0-cx-g-10-0-UI /FEA=EST /CNT=4 /TID=Rn.34078.1 /TIER=ConsEnd /STK=2 /UG=Rn.34078 /UG_TITLE=ESTs	AI385229	Rn.34078	Rn.10510	June 2003 (HGSC v3.1)	chr12:34961697-34962270 (-) // 94.84 // q16	Purinergic receptor P2X, ligand-gated ion channel, 7	P2rx7	chr12q16	full length	ENSRNOG00000001296	29665	Q64663	---	---	NP_062129.1	NM_019256	---	---	---	---	3241	---	6810 // transport // inferred from electronic annotation /// 6811 // ion transport // inferred from electronic annotation /// 6812 // cation transport // inferred from electronic annotation /// 15695 // organic cation transport // inferred from electronic	5639 // integral to nuclear inner membrane // inferred from direct assay /// 5887 // integral to plasma membrane // inferred from electronic annotation /// 16020 // membrane // inferred from electronic annotation /// 16021 // integral to membrane // infer	4872 // receptor activity // inferred from electronic annotation /// 4931 // ATP-gated cation channel activity // inferred from electronic annotation /// 5216 // ion channel activity // inferred from electronic annotation /// 5524 // ATP binding // inferr	---	---	---	---	---	0 // QTL_NAME // TRAIT_NAME // candidate	This probe set was annotated using the Accession based pipeline to a UniGene identifier using 12 transcripts. // false // Accession // E	AI228272,AI385229,BF544075,AI228272,AI385229,BF544075,AI228272,AI385229,BF544075,AI228272,AI385229,BF544075	--- // --- // --- // --- // ---	---	0.00326953	0.032531	0.936922	1.2362e-10	2.59641e-118	-1.1663	-0.895455
1384836_at	Rat Expression Array 230 2.0	Rattus norvegicus	36980	Consensus sequence	GenBank	Rn.18614.1	gb:AI030853 /DB_XREF=gi:3248679 /DB_XREF=UI-R-C0-jp-b-06-0-UI.s1 /CLONE=UI-R-C0-jp-b-06-0-UI /FEA=EST /CNT=2 /TID=Rn.18614.1 /TIER=ConsEnd /STK=1 /UG=Rn.18614 /UG_TITLE=ESTs	AI030853	Rn.18614	Rn.105124	June 2003 (HGSC v3.1)	chr17:77605878-77606722 (+) // 89.59 // q12.3	calmodulin-like 3 (predicted)	RGD:1305499	chr17q12.3	---	---	307100	Q5U206	---	---	NP_001012054.1	NM_001012054	---	---	---	---	1305499	---	---	---	---	---	---	---	IPR002048 // Calcium-binding EF-hand	---	0 // QTL_NAME // TRAIT_NAME // candidate	This probe set was annotated using the Matching Probes based pipeline to a Locus Link identifier using 1 transcripts. // false // Matching Probes // A	BC086350(11)	BC086350 // Rattus norvegicus cDNA clone MGC:105977 IMAGE:7302843, complete cds. // gb // 11 // ---	---	0.00959335	0.02683	0.935602	2.45958e-07	3.03014e-58	-1.29218	-0.943653
1368003_at	Rat Expression Array 230 2.0	Rattus norvegicus	36980	Consensus sequence	GenBank	Rn.10514.1	gb:NM_053896.1 /DB_XREF=gi:16758767 /GEN=Aldh1a2 /FEA=FLmRNA /CNT=15 /TID=Rn.10514.1 /TIER=FL+Stack /STK=11 /UG=Rn.10514 /LL=116676 /DEF=Rattus norvegicus aldehyde dehydrogenase family 1, subfamily A2 (Aldh1a2), mRNA. /PROD=aldehyde dehydrogenase family 1	NM_053896	Rn.10514	Rn.10514	June 2003 (HGSC v3.1)	chr8:75711163-75790206 (+) // 98.18 // q24	aldehyde dehydrogenase family 1, subfamily A2	Aldh1a2	chr8q24	full length	ENSRNOG00000016042	116676	Q63639	---	---	NP_446348.1	NM_053896	---	---	---	---	620250	---	8152 // metabolism // inferred from electronic annotation /// 9954 // proximal/distal pattern formation // inferred from electronic annotation /// 30326 // embryonic limb morphogenesis // inferred from electronic annotation /// 35115 // embryonic forelimb	---	1758 // retinal dehydrogenase activity // inferred from sequence or structural similarity /// 4028 // aldehyde dehydrogenase activity // inferred from electronic annotation /// 4029 // aldehyde dehydrogenase (NAD) activity // inferred from electronic anno	---	---	---	IPR002086 // Aldehyde dehydrogenase	---	0 // QTL_NAME // TRAIT_NAME // candidate	This probe set was annotated using the Matching Probes based pipeline to a Locus Link identifier using 1 transcripts. // false // Matching Probes // A	NM_053896(10)	ENSRNOT00000021757 // cdna:known chromosome:RGSC3.1:8:75711162:75790204:1 // ensembl // 11 // --- /// ENSRNOT00000021757 // cdna:known chromosome:RGSC3.1:8:75711162:75790204:1 gene:ENSRNOG00000016042 // ensembl // 11 // --- /// NM_053896 // Rattus norvegi	---	0.0261159	0.0640962	0.937468	9.16963e-13	5.75805e-50	1.31506	0.46179
1370633_at	Rat Expression Array 230 2.0	Rattus norvegicus	36980	Consensus sequence	GenBank	Rn.10525.2	gb:D87927.1 /DB_XREF=gi:9967140 /FEA=FLmRNA /CNT=1 /TID=Rn.10525.2 /TIER=FL /STK=1 /UG=Rn.10525 /LL=171551 /UG_GENE=Cinc2 /DEF=Rattus norvegicus mRNA for CINC-2 alpha, complete cds. /PROD=CINC-2 alpha /FL=gb:D87927.1	D87927	Rn.10525	Rn.10525	June 2003 (HGSC v3.1)	chr14:18786250-18787340 (-) // 99.0 // p22	gene model 1960, (NCBI)	Gm1960	chr14p22	full length	ENSRNOG00000028043	171551	Q10747 /// Q9EP62	---	---	NP_612531.1	NM_138522	---	---	---	---	621812	---	6954 // inflammatory response // inferred from mutant phenotype /// 30593 // neutrophil chemotaxis // non-traceable author statement	---	8009 // chemokine activity // inferred from sequence or structural similarity	---	---	---	IPR001811 // Small chemokine, interleukin-8 like	---	0 // QTL_NAME // TRAIT_NAME // candidate	This probe set was annotated using the Matching Probes based pipeline to a Locus Link identifier using 1 transcripts. // false // Matching Probes // A	D87927(11)	D87927 // Rattus norvegicus mRNA for CINC-2 alpha, complete cds. // gb // 11 // ---	ENSRNOT00000033592 // ensembl // 7 // Cross Hyb Matching Probes	0.00765527	0.0371726	0.957157	1.04693e-06	1.28101e-291	-1.01506	-0.751707
1370634_x_at	Rat Expression Array 230 2.0	Rattus norvegicus	36980	Consensus sequence	GenBank	Rn.10525.2	gb:D87927.1 /DB_XREF=gi:9967140 /FEA=FLmRNA /CNT=1 /TID=Rn.10525.2 /TIER=FL /STK=1 /UG=Rn.10525 /LL=171551 /UG_GENE=Cinc2 /DEF=Rattus norvegicus mRNA for CINC-2 alpha, complete cds. /PROD=CINC-2 alpha /FL=gb:D87927.1	D87927	Rn.10525	Rn.10525	June 2003 (HGSC v3.1)	chr14:18786250-18787340 (-) // 99.0 // p22	gene model 1960, (NCBI)	Gm1960	chr14p22	full length	ENSRNOG00000028043	171551	Q10747 /// Q9EP62	---	---	NP_612531.1	NM_138522	---	---	---	---	621812	---	6954 // inflammatory response // inferred from mutant phenotype /// 30593 // neutrophil chemotaxis // non-traceable author statement	---	8009 // chemokine activity // inferred from sequence or structural similarity	---	---	---	IPR001811 // Small chemokine, interleukin-8 like	---	0 // QTL_NAME // TRAIT_NAME // candidate	This probe set was annotated using the Matching Probes based pipeline to a Locus Link identifier using 1 transcripts. // false // Matching Probes // A	D87927(11)	ENSRNOT00000033592 // cdna:known chromosome:RGSC3.1:14:18786251:18787340:-1 // ensembl // 10 // --- /// D87927 // Rattus norvegicus mRNA for CINC-2 alpha, complete cds. // gb // 11 // ---	GENSCAN00000021193 // ensembl // 4 // Cross Hyb Matching Probes /// NM_138522 // refseq // 4 // Cross Hyb Matching Probes	0.00765527	0.0371726	0.957157	1.04693e-06	1.28101e-291	-1.01506	-0.751707
1388032_a_at	Rat Expression Array 230 2.0	Rattus norvegicus	36980	Consensus sequence	GenBank	Rn.10525.2	gb:D87927.1 /DB_XREF=gi:9967140 /FEA=FLmRNA /CNT=1 /TID=Rn.10525.2 /TIER=FL /STK=1 /UG=Rn.10525 /LL=171551 /UG_GENE=Cinc2 /DEF=Rattus norvegicus mRNA for CINC-2 alpha, complete cds. /PROD=CINC-2 alpha /FL=gb:D87927.1	D87927	Rn.10525	Rn.10525	June 2003 (HGSC v3.1)	chr14:18786250-18787340 (-) // 99.0 // p22	gene model 1960, (NCBI)	Gm1960	chr14p22	full length	ENSRNOG00000028043	171551	Q10747 /// Q9EP62	---	---	NP_612531.1	NM_138522	---	---	---	---	621812	---	6954 // inflammatory response // inferred from mutant phenotype /// 30593 // neutrophil chemotaxis // non-traceable author statement	---	8009 // chemokine activity // inferred from sequence or structural similarity	---	---	---	IPR001811 // Small chemokine, interleukin-8 like	---	0 // QTL_NAME // TRAIT_NAME // candidate	This probe set was annotated using the Matching Probes based pipeline to a Locus Link identifier using 2 transcripts. // false // Matching Probes // A	D87927(11),NM_138522(11)	ENSRNOT00000033592 // cdna:known chromosome:RGSC3.1:14:18786251:18787340:-1 // ensembl // 10 // --- /// GENSCAN00000021193 // cdna:Genscan chromosome:RGSC3.1:14:18785581:18787338:-1 // ensembl // 10 // --- /// NM_138522 // Rattus norvegicus gene model 196	---	0.00765527	0.0371726	0.957157	1.04693e-06	1.28101e-291	-1.01506	-0.751707
1388033_at	Rat Expression Array 230 2.0	Rattus norvegicus	36980	Consensus sequence	GenBank	Rn.10525.1	gb:D21095.1 /DB_XREF=gi:517143 /FEA=FLmRNA /CNT=2 /TID=Rn.10525.1 /TIER=FL /STK=1 /UG=Rn.10525 /LL=171551 /UG_GENE=Cinc2 /DEF=Rat mRNA for CINC-2 beta, complete cds. /PROD=CINC-2 beta (cytokine-induced neutrophilchemoattractant-2 beta) /FL=gb:D21095.1	D21095	Rn.10525	Rn.10525	June 2003 (HGSC v3.1)	chr14:18767518-18787340 (-) // 99.73 // p22	gene model 1960, (NCBI)	Gm1960	chr14p22	full length	ENSRNOG00000028043	171551	Q10747 /// Q9EP62	---	---	NP_612531.1	NM_138522	---	---	---	---	621812	---	6954 // inflammatory response // inferred from mutant phenotype /// 30593 // neutrophil chemotaxis // non-traceable author statement	---	8009 // chemokine activity // inferred from sequence or structural similarity	---	---	---	IPR001811 // Small chemokine, interleukin-8 like	---	0 // QTL_NAME // TRAIT_NAME // candidate	This probe set was annotated using the Matching Probes based pipeline to a Locus Link identifier using 1 transcripts. // false // Matching Probes // A	NM_138522(11)	ENSRNOT00000034090 // cdna:novel chromosome:RGSC3.1:14:18767635:18778974:-1 // ensembl // 10 // --- /// NM_138522 // Rattus norvegicus gene model 1960, (NCBI) (Gm1960), mRNA. // refseq // 11 // ---	GENSCAN00000026484 // ensembl // 6 // Cross Hyb Matching Probes	0.00765527	0.0371726	0.957157	1.04693e-06	1.28101e-291	-1.01506	-0.751707
1393182_at	Rat Expression Array 230 2.0	Rattus norvegicus	36980	Consensus sequence	GenBank	Rn.22825.1	gb:AW917501 /DB_XREF=gi:8083253 /DB_XREF=EST348805 /CLONE=RGIEE61 /FEA=EST /CNT=4 /TID=Rn.22825.1 /TIER=ConsEnd /STK=0 /UG=Rn.22825 /UG_TITLE=ESTs	AW917501	Rn.22825	Rn.10525	June 2003 (HGSC v3.1)	chr14:18766900-18767581 (-) // 69.81 // p22	gene model 1960, (NCBI)	Gm1960	chr14p22	full length	ENSRNOG00000028043	171551	Q10747 /// Q9EP62	---	---	NP_612531.1	NM_138522	---	---	---	---	621812	---	6954 // inflammatory response // inferred from mutant phenotype /// 30593 // neutrophil chemotaxis // non-traceable author statement	---	8009 // chemokine activity // inferred from sequence or structural similarity	---	---	---	IPR001811 // Small chemokine, interleukin-8 like	---	0 // QTL_NAME // TRAIT_NAME // candidate	This probe set was annotated using the Genome Target Overlap based pipeline to a Locus Link identifier using 1 transcripts. // false // Genome Target Overlap // B	NM_138522	NM_138522 // Rattus norvegicus gene model 1960, (NCBI) (Gm1960), mRNA. // refseq // 0 // chr14:18767305-18787340(-)	NM_138522 // refseq // 1 // Cross Hyb Matching Probes	0.00765527	0.0371726	0.957157	1.04693e-06	1.28101e-291	-1.01506	-0.751707
1369803_at	Rat Expression Array 230 2.0	Rattus norvegicus	36980	Consensus sequence	GenBank	Rn.10536.1	gb:NM_053964.1 /DB_XREF=gi:16758981 /GEN=Ptf1a /FEA=FLmRNA /CNT=3 /TID=Rn.10536.1 /TIER=FL /STK=1 /UG=Rn.10536 /LL=117034 /DEF=Rattus norvegicus pancreas specific transcription factor, 1a (Ptf1a), mRNA. /PROD=pancreas specific transcription factor, 1a /FL	NM_053964	Rn.10536	Rn.10536	June 2003 (HGSC v3.1)	chr17:93505521-93507376 (+) // 94.66 // q12.3	pancreas specific transcription factor, 1a	Ptf1a	chr17q12.3	full length	ENSRNOG00000016902	117034	Q64305	---	---	NP_446416.1	NM_053964	---	---	---	---	621709	---	6355 // regulation of transcription, DNA-dependent // inferred from electronic annotation /// 9790 // embryonic development // inferred from electronic annotation /// 45165 // cell fate commitment // inferred from electronic annotation	5634 // nucleus // traceable author statement /// 5667 // transcription factor complex // inferred from electronic annotation	3677 // DNA binding // inferred from direct assay /// 3700 // transcription factor activity // traceable author statement	---	---	---	IPR001092 // Basic helix-loop-helix dimerization domain bHLH	---	0 // QTL_NAME // TRAIT_NAME // candidate	This probe set was annotated using the Matching Probes based pipeline to a Locus Link identifier using 1 transcripts. // false // Matching Probes // A	NM_053964(11)	ENSRNOT00000022727 // cdna:known chromosome:RGSC3.1:17:93505522:93507376:1 // ensembl // 10 // --- /// NM_053964 // Rattus norvegicus pancreas specific transcription factor, 1a (Ptf1a), mRNA. // refseq // 11 // ---	GENSCAN00000085904 // ensembl // 4 // Cross Hyb Matching Probes	0.00351784	0.0276346	0.82953	4.28842e-07	5.47544e-35	-1.25095	-1.00986
1368130_at	Rat Expression Array 230 2.0	Rattus norvegicus	36980	Consensus sequence	GenBank	Rn.9810.1	gb:NM_031972.1 /DB_XREF=gi:14010868 /GEN=Aldh3a1 /FEA=FLmRNA /CNT=10 /TID=Rn.9810.1 /TIER=FL+Stack /STK=9 /UG=Rn.9810 /LL=25375 /DEF=Rattus norvegicus Aldehyde dehydrogenase class 3 (Aldh3a1), mRNA. /PROD=Aldehyde dehydrogenase class 3 /FL=gb:NM_031972.1	NM_031972	Rn.9810	Rn.105627	June 2003 (HGSC v3.1)	chr10:47378817-47388504 (+) // 99.36 // q22	aldehyde dehydrogenase family 3, member A1	Aldh3a1	chr10q22	full length	ENSRNOG00000002331	25375	P11883 /// Q63039	---	---	NP_114178.1	NM_031972	---	---	---	---	2088	---	8152 // metabolism // inferred from electronic annotation	---	4028 // aldehyde dehydrogenase activity // inferred from direct assay /// 4029 // aldehyde dehydrogenase (NAD) activity // inferred from electronic annotation /// 4030 // aldehyde dehydrogenase [NAD(P)+] activity // inferred from electronic annotation ///	---	---	---	IPR002086 // Aldehyde dehydrogenase	---	0 // QTL_NAME // TRAIT_NAME // candidate	This probe set was annotated using the Matching Probes based pipeline to a Locus Link identifier using 1 transcripts. // false // Matching Probes // A	NM_031972(11)	ENSRNOT00000003182 // cdna:known chromosome:RGSC3.1:10:47378806:47388503:1 // ensembl // 11 // --- /// GENSCAN00000017263 // cdna:Genscan chromosome:RGSC3.1:10:47377978:47388316:1 // ensembl // 9 // --- /// ENSRNOT00000003182 // cdna:known chromosome:RGSC	---	0.00145791	0.0280298	0.865058	1.81496e-07	1.19798e-42	-1.11158	-0.907985
1376652_at	Rat Expression Array 230 2.0	Rattus norvegicus	36980	Consensus sequence	GenBank	Rn.7159.1	gb:BF418957 /DB_XREF=gi:11406946 /DB_XREF=UI-R-BJ2-bqk-h-04-0-UI.s1 /CLONE=UI-R-BJ2-bqk-h-04-0-UI /FEA=EST /CNT=8 /TID=Rn.7159.1 /TIER=ConsEnd /STK=4 /UG=Rn.7159 /UG_TITLE=ESTs, Weakly similar to COMPLEMENT C1Q SUBCOMPONENT, B CHAIN PRECURSOR (R.norvegicu	BF418957	Rn.7159	Rn.105647	June 2003 (HGSC v3.1)	chr5:155672371-155672974 (-) // 99.34 // q36	complement component 1, q subcomponent, alpha polypeptide (predicted)	RGD:1306716	chr5q36	full length	---	298566	Q5RJK1	---	---	NP_001008515.1	NM_001008515	---	---	---	---	1306716	---	---	---	---	---	---	---	IPR008160 // Collagen triple helix repeat /// IPR001073 // Complement C1q protein	---	0 // QTL_NAME // TRAIT_NAME // candidate	This probe set was annotated using the Matching Probes based pipeline to a Locus Link identifier using 1 transcripts. // false // Matching Probes // A	BC086605(11)	BC086605 // Rattus norvegicus similar to Complement component 1, q subcomponent, alpha polypeptide, mRNA (cDNA clone MGC:105755 IMAGE:7316796), complete cds. // gb // 11 // ---	ENSRNOT00000017385 // ensembl // 8 // Cross Hyb Matching Probes /// GENSCAN00000010398 // ensembl // 8 // Cross Hyb Matching Probes	0.140682	0.0595539	0.93666	4.77281e-07	1.52656e-39	1.45115	0.269831
1385001_at	Rat Expression Array 230 2.0	Rattus norvegicus	36980	Consensus sequence	GenBank	Rn.34235.1	gb:AI179373 /DB_XREF=gi:3730011 /DB_XREF=EST223070 /CLONE=RSPCG31 /FEA=EST /CNT=1 /TID=Rn.34235.1 /TIER=ConsEnd /STK=1 /UG=Rn.34235 /UG_TITLE=ESTs, Weakly similar to DF5L_HUMAN DFN5-like protein FLJ12150 (H.sapiens)	AI179373	Rn.34235	Rn.105659	June 2003 (HGSC v3.1)	chr7:113870440-113871229 (+) // 99.82 // q34	gasdermin domain containing 1 (predicted)	RGD:1307261	chr7q34	---	---	315084	---	---	---	XP_235434.2	XM_235434	---	---	---	---	1307261	---	---	---	---	---	---	---	IPR007677 // DFNA5 protein	---	0 // QTL_NAME // TRAIT_NAME // candidate	This probe set was annotated using the Matching Probes based pipeline to a Locus Link identifier using 1 transcripts. // false // Matching Probes // A	XM_235434(10)	XM_235434 // Rattus norvegicus similar to RIKEN cDNA 1810036L03 (LOC315084), mRNA. // refseq // 10 // ---	ENSRNOT00000010424 // ensembl // 8 // Cross Hyb Matching Probes /// ENSRNOT00000036501 // ensembl // 8 // Cross Hyb Matching Probes /// GENSCAN00000019966 // ensembl // 7 // Cross Hyb Matching Probes	0.00478384	0.0434949	0.93397	1.38716e-08	6.75607e-54	0.0047162	-0.336668
1369871_at	Rat Expression Array 230 2.0	Rattus norvegicus	36980	Consensus sequence	GenBank	Rn.10568.1	gb:NM_017123.1 /DB_XREF=gi:8392916 /GEN=Areg /FEA=FLmRNA /CNT=2 /TID=Rn.10568.1 /TIER=FL /STK=1 /UG=Rn.10568 /LL=29183 /DEF=Rattus norvegicus amphiregulin (Areg), mRNA. /PROD=amphiregulin /FL=gb:NM_017123.1	NM_017123	Rn.10568	Rn.10568	June 2003 (HGSC v3.1)	chr14:18466313-18475571 (-) // 86.57 // p22	amphiregulin	Areg	chr14p22	full length	ENSRNOG00000002754	29183	P24338	---	---	NP_058819.1	NM_017123	---	---	---	---	2149	---	7417 // central nervous system development // inferred from electronic annotation	16021 // integral to membrane // inferred from electronic annotation	5125 // cytokine activity // inferred from electronic annotation /// 8083 // growth factor activity // inferred from direct assay	---	---	---	IPR006209 // EGF-like domain	NP_058819.1 // span:193-215 // numtm:1	0 // QTL_NAME // TRAIT_NAME // candidate	This probe set was annotated using the Matching Probes based pipeline to a Locus Link identifier using 1 transcripts. // false // Matching Probes // A	NM_017123(11)	ENSRNOT00000003703 // cdna:known chromosome:RGSC3.1:14:18466311:18475571:-1 // ensembl // 11 // --- /// NM_017123 // Rattus norvegicus amphiregulin (Areg), mRNA. // refseq // 11 // ---	GENSCAN00000080522 // ensembl // 5 // Cross Hyb Matching Probes	0.00871875	0.0308048	0.890585	1.26839e-07	2.75427e-44	-1.21109	-0.860917
										Rn.105730																																	0.0146421	0.0303923	0.872566	1.25546e-06	1.05303e-37	0.178176	-0.212571
1369189_at	Rat Expression Array 230 2.0	Rattus norvegicus	36980	Consensus sequence	GenBank	Rn.10574.1	gb:NM_031581.1 /DB_XREF=gi:13928787 /GEN=Ppyr1 /FEA=FLmRNA /CNT=4 /TID=Rn.10574.1 /TIER=FL /STK=2 /UG=Rn.10574 /LL=29471 /DEF=Rattus norvegicus pancreatic polypeptide receptor 1 (Ppyr1), mRNA. /PROD=pancreatic polypeptide receptor 1 /FL=gb:U42388.1 gb:NM_	NM_031581	Rn.10574	Rn.10574	June 2003 (HGSC v3.1)	chr16:9787167-9788424 (-) // 99.68 // p16	pancreatic polypeptide receptor 1	Ppyr1	chr16p16	full length	ENSRNOG00000020282	29471	Q63447	---	---	NP_113769.1	NM_031581	---	---	---	---	61864	---	7186 // G-protein coupled receptor protein signaling pathway // inferred from electronic annotation /// 7218 // neuropeptide signaling pathway // inferred from electronic annotation	16021 // integral to membrane // inferred from electronic annotation	1584 // rhodopsin-like receptor activity // inferred from electronic annotation /// 1601 // peptide YY receptor activity // inferred from electronic annotation /// 1602 // pancreatic polypeptide receptor activity // inferred from direct assay /// 3824 //	GPCRDB_Class_A_Rhodopsin-like // GenMAPP /// Peptide_GPCRs // GenMAPP	---	---	IPR000276 // Rhodopsin-like GPCR superfamily	NP_113769.1 // span:43-65,78-100,115-137,158-180,212-234,265-287,302-324 // numtm:7	0 // QTL_NAME // TRAIT_NAME // candidate	This probe set was annotated using the Matching Probes based pipeline to a Locus Link identifier using 1 transcripts. // false // Matching Probes // A	NM_031581(11)	ENSRNOT00000027469 // cdna:known chromosome:RGSC3.1:16:9787236:9788363:-1 // ensembl // 9 // --- /// GENSCAN00000081653 // cdna:Genscan chromosome:RGSC3.1:16:9787236:9808890:-1 // ensembl // 9 // --- /// NM_031581 // Rattus norvegicus pancreatic polypepti	---	0.00369335	0.033699	0.95178	2.98376e-07	1.22097e-67	-0.854595	-0.595485
1387598_at	Rat Expression Array 230 2.0	Rattus norvegicus	36980	Consensus sequence	GenBank	Rn.10576.1	gb:NM_031133.1 /DB_XREF=gi:13592112 /GEN=Thpo /FEA=FLmRNA /CNT=2 /TID=Rn.10576.1 /TIER=FL /STK=2 /UG=Rn.10576 /LL=81811 /DEF=Rattus norvegicus mRNA for thrombopoietin (Thpo), mRNA. /PROD=mRNA for thrombopoietin /FL=gb:D32207.1 gb:NM_031133.1	NM_031133	Rn.10576	Rn.10576	June 2003 (HGSC v3.1)	chr11:82470140-82475396 (+) // 99.5 // q23	thrombopoietin	RGD:621438	chr11q23	full length	ENSRNOG00000001749	81811	P49745	---	---	NP_112395.1	NM_031133	---	---	---	---	621438	---	74 // regulation of cell cycle // inferred from electronic annotation /// 8283 // cell proliferation // inferred from electronic annotation /// 30099 // myeloid blood cell differentiation // inferred from electronic annotation	5576 // extracellular region // inferred from direct assay /// 5615 // extracellular space // inferred from electronic annotation /// 5622 // intracellular // inferred from electronic annotation	5125 // cytokine activity // inferred from electronic annotation /// 5179 // hormone activity // inferred from electronic annotation	---	---	---	IPR001323 // Erythropoietin/thrombopoeitin	---	0 // QTL_NAME // TRAIT_NAME // candidate	This probe set was annotated using the Matching Probes based pipeline to a Locus Link identifier using 1 transcripts. // false // Matching Probes // A	NM_031133(11)	ENSRNOT00000002385 // cdna:known chromosome:RGSC3.1:11:82470137:82475396:1 // ensembl // 11 // --- /// NM_031133 // Rattus norvegicus thrombopoietin (Thpo), mRNA. // refseq // 11 // ---	ENSRNOT00000002383 // ensembl // 7 // Cross Hyb Matching Probes /// GENSCAN00000076419 // ensembl // 7 // Cross Hyb Matching Probes	0.0093141	0.0469177	0.898223	5.66246e-07	9.46454e-48	-0.195633	-0.553157
1378180_at	Rat Expression Array 230 2.0	Rattus norvegicus	36980	Consensus sequence	GenBank	Rn.54353.1	gb:BI284767 /DB_XREF=gi:14937739 /DB_XREF=UI-R-CX0s-ccs-a-01-0-UI.s1 /CLONE=UI-R-CX0s-ccs-a-01-0-UI /FEA=EST /CNT=4 /TID=Rn.54353.1 /TIER=ConsEnd /STK=3 /UG=Rn.54353 /UG_TITLE=ESTs	BI284767	Rn.54353	Rn.105816	June 2003 (HGSC v3.1)	chr16:47241062-47241623 (-) // 94.64 // q11	Similar to 6030466N05Rik protein	---	chr16q11	---	---	290741	Q5M9G0	---	---	XP_214348.1	XM_214348	---	---	---	---		---	---	---	---	---	---	---	IPR002125 // Cytidine/deoxycytidylate deaminase, zinc-binding region	---	---	This probe set was annotated using the Matching Probes based pipeline to a UniGene identifier using 1 transcripts. // false // Matching Probes // A	BC087138(10)	BC087138 // Rattus norvegicus cDNA clone MGC:95078 IMAGE:7125992, complete cds. // gb // 10 // ---	---	0.0023208	0.032121	0.911779	2.52687e-07	4.77946e-53	-0.173812	-0.403576
1386135_at	Rat Expression Array 230 2.0	Rattus norvegicus	36980	Consensus sequence	GenBank	Rn.81050.1	gb:BI850153 /DB_XREF=gi:16003640 /DB_XREF=imageqc_10_2000sma468bdff41.x1 /CLONE=IMAGE:4197650 /FEA=EST /CNT=1 /TID=Rn.81050.1 /TIER=ConsEnd /STK=1 /UG=Rn.81050 /UG_TITLE=EST	BI850153	Rn.81050	Rn.105816	June 2003 (HGSC v3.1)	---	Similar to 6030466N05Rik protein	---	chr16q11	---	---	290741	Q5M9G0	---	---	XP_214348.1	XM_214348	---	---	---	---		---	---	---	---	---	---	---	---	---	---	This probe set was annotated using the Accession based pipeline to a UniGene identifier using 4 transcripts. // false // Accession // E	BI850153,BI850153,BI850153,BI850153	--- // --- // --- // --- // ---	---	0.0023208	0.032121	0.911779	2.52687e-07	4.77946e-53	-0.173812	-0.403576
1386926_at	Rat Expression Array 230 2.0	Rattus norvegicus	36980	Consensus sequence	GenBank	Rn.3061.1	gb:NM_053607.1 /DB_XREF=gi:16758397 /GEN=Facl5 /FEA=FLmRNA /CNT=27 /TID=Rn.3061.1 /TIER=FL+Stack /STK=17 /UG=Rn.3061 /LL=94340 /DEF=Rattus norvegicus long-chain fatty acid coenzyme A ligase 5 (Facl5), mRNA. /PROD=long-chain fatty acid coenzyme A ligase 5	NM_053607	Rn.3061	Rn.105862	June 2003 (HGSC v3.1)	chr1:261765427-261810424 (+) // 88.37 // q55	acyl-CoA synthetase long-chain family member 5	Acsl5	chr1q55	full length	ENSRNOG00000010633	94340	O88813 /// Q6IN15	---	---	NP_446059.1	NM_053607	---	---	---	---	69402	---	6631 // fatty acid metabolism // inferred from electronic annotation /// 8152 // metabolism // inferred from electronic annotation	5739 // mitochondrion // inferred from electronic annotation	287 // magnesium ion binding // inferred from electronic annotation /// 3824 // catalytic activity // inferred from electronic annotation /// 4467 // long-chain-fatty-acid-CoA ligase activity // inferred from direct assay /// 16874 // ligase activity // i	Fatty_Acid_Degradation // GenMAPP /// Mitochondrial_fatty_acid_betaoxidation // GenMAPP	ec // AC2L_HUMAN // (Q9NUB1) Acetyl-coenzyme A synthetase 2-like, mitochondrial precursor (EC 6.2.1.1) (Acetate--CoA ligase 2) (Acetyl-CoA synthetase 2) // 1.0E-112	---	IPR000873 // AMP-dependent synthetase and ligase	NP_446059.1 // span:7-29 // numtm:1	0 // QTL_NAME // TRAIT_NAME // candidate	This probe set was annotated using the Matching Probes based pipeline to a Locus Link identifier using 1 transcripts. // false // Matching Probes // A	NM_053607(11)	NM_053607 // Rattus norvegicus acyl-CoA synthetase long-chain family member 5 (Acsl5), mRNA. // refseq // 11 // ---	ENSRNOT00000022126 // ensembl // 5 // Cross Hyb Matching Probes /// GENSCAN00000063251 // ensembl // 5 // Cross Hyb Matching Probes	0.0090787	0.0433056	0.960512	6.87074e-11	2.52681e-64	1.87699	1.38804
1397375_at	Rat Expression Array 230 2.0	Rattus norvegicus	36980	Consensus sequence	GenBank	Rn.62562.1	gb:BM384537 /DB_XREF=gi:18184590 /DB_XREF=UI-R-CN1-cjs-l-07-0-UI.s2 /CLONE=UI-R-CN1-cjs-l-07-0-UI /FEA=EST /CNT=3 /TID=Rn.62562.1 /TIER=ConsEnd /STK=1 /UG=Rn.62562 /UG_TITLE=ESTs	BM384537	Rn.62562	Rn.105862	June 2003 (HGSC v3.1)	chr1:261766989-261767525 (+) // 94.92 // q55	Acyl-CoA synthetase long-chain family member 5	Acsl5	chr1q55	full length	ENSRNOG00000010633	94340	O88813 /// Q6IN15	---	---	NP_446059.1	NM_053607	---	---	---	---	69402	---	6631 // fatty acid metabolism // inferred from electronic annotation /// 8152 // metabolism // inferred from electronic annotation	5739 // mitochondrion // inferred from electronic annotation	287 // magnesium ion binding // inferred from electronic annotation /// 3824 // catalytic activity // inferred from electronic annotation /// 4467 // long-chain-fatty-acid-CoA ligase activity // inferred from direct assay /// 16874 // ligase activity // i	Fatty_Acid_Degradation // GenMAPP /// Mitochondrial_fatty_acid_betaoxidation // GenMAPP	---	---	---	---	0 // QTL_NAME // TRAIT_NAME // candidate	This probe set was annotated using the Accession based pipeline to a UniGene identifier using 12 transcripts. // false // Accession // E	BE097769,BF414545,BM384537,BE097769,BF414545,BM384537,BE097769,BF414545,BM384537,BE097769,BF414545,BM384537	--- // --- // --- // --- // ---	---	0.0090787	0.0433056	0.960512	6.87074e-11	2.52681e-64	1.87699	1.38804
										Rn.105873-																																	0	0.0315399	0.720098	1.81149e-06	2.25521e-16	-1.30742	-1.10437
1372291_at	Rat Expression Array 230 2.0	Rattus norvegicus	36980	Consensus sequence	GenBank	Rn.4321.1	gb:BI274517 /DB_XREF=gi:14885496 /DB_XREF=UI-R-CW0-bwj-g-07-0-UI.s1 /CLONE=UI-R-CW0-bwj-g-07-0-UI /FEA=EST /CNT=15 /TID=Rn.4321.1 /TIER=Stack /STK=12 /UG=Rn.4321 /UG_TITLE=ESTs, Moderately similar to OXA1_HUMAN Cytochrome oxidase biogenesis protein OXA1,	BI274517	Rn.4321	Rn.105893	June 2003 (HGSC v3.1)	chr15:32444979-32446675 (+) // 99.78 // p13	oxidase assembly 1-like (predicted)	RGD:1307523	chr15p13	---	---	290204	---	---	---	XP_214182.2	XM_214182	---	---	---	---	1307523	---	---	---	---	---	---	---	IPR001708 // 60 kDa inner membrane protein	XP_214182.2 // span:133-155,208-230,257-276,297-316 // numtm:4	0 // QTL_NAME // TRAIT_NAME // candidate	This probe set was annotated using the Matching Probes based pipeline to a Locus Link identifier using 1 transcripts. // false // Matching Probes // A	XM_214182(11)	XM_214182 // Rattus norvegicus similar to Cytochrome oxidase biogenesis protein OXA1, mitochondrial precursor (OXA1-like protein) (OXA1Hs) (LOC290204), mRNA. // refseq // 11 // ---	ENSRNOT00000013246 // ensembl // 7 // Cross Hyb Matching Probes /// GENSCAN00000068025 // ensembl // 7 // Cross Hyb Matching Probes	0.00117312	0.0508781	0.90389	7.31203e-08	6.38506e-47	2.17929	1.91347
1394676_at	Rat Expression Array 230 2.0	Rattus norvegicus	36980	Consensus sequence	GenBank	Rn.27444.1	gb:BF420216 /DB_XREF=gi:11408205 /DB_XREF=UI-R-BJ2-bpk-c-08-0-UI.s1 /CLONE=UI-R-BJ2-bpk-c-08-0-UI /FEA=EST /CNT=3 /TID=Rn.27444.1 /TIER=ConsEnd /STK=1 /UG=Rn.27444 /UG_TITLE=ESTs, Moderately similar to I38079 OXA1 homolog (H.sapiens)	BF420216	Rn.27444	Rn.105893	June 2003 (HGSC v3.1)	chr15:32441233-32441909 (+) // 86.69 // p13	oxidase assembly 1-like (predicted)	RGD:1307523	chr15p13	---	---	290204	---	---	---	XP_214182.2	XM_214182	---	---	---	---	1307523	---	---	---	---	---	---	---	IPR001708 // 60 kDa inner membrane protein	XP_214182.2 // span:133-155,208-230,257-276,297-316 // numtm:4	0 // QTL_NAME // TRAIT_NAME // candidate	This probe set was annotated using the Genome Consensus/Exemplar Overlap based pipeline to a Locus Link identifier using 1 transcripts. // false // Genome Consensus/Exemplar Overlap // C	XM_214182	XM_214182 // Rattus norvegicus similar to Cytochrome oxidase biogenesis protein OXA1, mitochondrial precursor (OXA1-like protein) (OXA1Hs) (LOC290204), mRNA. // refseq // 0 // chr15:32439065-32446674(+) /// GENSCAN00000068025 // cdna:Genscan chromosome:RG	---	0.00117312	0.0508781	0.90389	7.31203e-08	6.38506e-47	2.17929	1.91347
1380531_at	Rat Expression Array 230 2.0	Rattus norvegicus	36980	Consensus sequence	GenBank	Rn.23902.1	gb:AI102178 /DB_XREF=gi:3706986 /DB_XREF=EST211467 /CLONE=RBRCA22 /FEA=EST /CNT=3 /TID=Rn.23902.1 /TIER=ConsEnd /STK=2 /UG=Rn.23902 /UG_TITLE=ESTs	AI102178	Rn.23902	Rn.105909	June 2003 (HGSC v3.1)	chr8:99824713-99824968 (+) // 80.51 // q31	solute carrier family 9 (sodium/hydrogen exchanger), isoform 9 (predicted)	RGD:1306369	chr8q31	---	---	300908	---	---	---	XP_217223.2	XM_217223	---	---	---	---	1306369	---	---	---	---	---	---	---	IPR006153 // Sodium/hydrogen exchanger	XP_217223.2 // span:20-41,48-70,155-177 // numtm:3	0 // QTL_NAME // TRAIT_NAME // candidate	This probe set was annotated using the Matching Probes based pipeline to a Locus Link identifier using 1 transcripts. // false // Matching Probes // A	XM_217223(11)	XM_217223 // Rattus norvegicus similar to hypothetical protein FLJ35613 (LOC300908), mRNA. // refseq // 11 // ---	---	0.00192366	0.0288546	0.793408	1.93379e-06	1.2751e-31	-1.23866	-1.04289
1367913_at	Rat Expression Array 230 2.0	Rattus norvegicus	36980	Consensus sequence	GenBank	Rn.3092.1	gb:NM_130744.1 /DB_XREF=gi:18543350 /GEN=Staap /FEA=FLmRNA /CNT=18 /TID=Rn.3092.1 /TIER=FL+Stack /STK=13 /UG=Rn.3092 /DEF=Rattus norvegicus stellate cell activation associated protein (Staap), mRNA. /PROD=stellate cell activation associated protein /FL=gb	NM_130744	Rn.3092	Rn.105938	June 2003 (HGSC v3.1)	chr10:106774180-106784063 (-) // 86.6 // q32.3	cytoglobin	Cygb	chr10q32.3	full length	ENSRNOG00000011541	170520	Q921A4	---	---	NP_570100.1	NM_130744	---	---	---	---	69415	---	6810 // transport // inferred from electronic annotation /// 6979 // response to oxidative stress // inferred from electronic annotation /// 15671 // oxygen transport // inferred from electronic annotation	5737 // cytoplasm // inferred from electronic annotation	4601 // peroxidase activity // inferred from electronic annotation /// 5344 // oxygen transporter activity // inferred from electronic annotation	---	---	scop // a.1.1.Globins // All alpha proteins; Globin-like; Globin-like; Globins // 8.0E-63	IPR000971 // Globin	---	0 // QTL_NAME // TRAIT_NAME // candidate	This probe set was annotated using the Matching Probes based pipeline to a Locus Link identifier using 1 transcripts. // false // Matching Probes // A	NM_130744(11)	ENSRNOT00000016067 // cdna:known chromosome:RGSC3.1:10:106774382:106784063:-1 // ensembl // 11 // --- /// ENSRNOT00000016067 // cdna:known chromosome:RGSC3.1:10:106774382:106784063:-1 gene:ENSRNOG00000011541 // ensembl // 11 // --- /// NM_130744 // Rattus	---	0.0220971	0.0356046	0.973952	4.11469e-29	2.80994e-68	2.27148	0.860867
										Rn.105956+																																	0	0.0346792	0.941867	6.19184e-08	1.71673e-52	-1.27437	-1.06235
1369478_at	Rat Expression Array 230 2.0	Rattus norvegicus	36980	Consensus sequence	GenBank	Rn.10596.1	gb:NM_053317.1 /DB_XREF=gi:16758011 /GEN=Nr0b1 /FEA=FLmRNA /CNT=2 /TID=Rn.10596.1 /TIER=FL /STK=2 /UG=Rn.10596 /LL=58850 /DEF=Rattus norvegicus nuclear receptor subfamily 0, group B, member 1 (Nr0b1), mRNA. /PROD=nuclear receptor subfamily 0, group B, mem	NM_053317	Rn.10596	Rn.10596	June 2003 (HGSC v3.1)	chrX:73079585-73083711 (+) // 95.51 // q22	nuclear receptor subfamily 0, group B, member 1	Nr0b1	chrXq22	full length	ENSRNOG00000003765	58850	P70503	---	---	NP_445769.1	NM_053317	---	---	---	---	62028	---	6355 // regulation of transcription, DNA-dependent // inferred from electronic annotation /// 16481 // negative regulation of transcription // inferred from electronic annotation	5634 // nucleus // inferred from electronic annotation /// 5737 // cytoplasm // inferred from electronic annotation	3677 // DNA binding // inferred from electronic annotation /// 3700 // transcription factor activity // inferred from electronic annotation /// 3707 // steroid hormone receptor activity // inferred from electronic annotation /// 4872 // receptor activity	Nuclear_Receptors // GenMAPP	---	---	IPR000536 // Ligand-binding domain of nuclear hormone receptor	---	0 // QTL_NAME // TRAIT_NAME // candidate	This probe set was annotated using the Matching Probes based pipeline to a Locus Link identifier using 1 transcripts. // false // Matching Probes // A	NM_053317(11)	ENSRNOT00000005023 // cdna:known chromosome:RGSC3.1:X:73079586:73083714:1 // ensembl // 10 // --- /// NM_053317 // Rattus norvegicus nuclear receptor subfamily 0, group B, member 1 (Nr0b1), mRNA. // refseq // 11 // ---	GENSCAN00000025470 // ensembl // 1 // Negative Strand Matching Probes /// XM_222971 // refseq // 1 // Negative Strand Matching Probes /// GENSCAN00000003282 // ensembl // 7 // Cross Hyb Matching Probes	0.00347045	0.028633	0.972608	5.73234e-09	2.78058e-81	-0.961153	-0.676793
										Rn.105982+																																	0.00131428	0.0473168	0.91573	1.98678e-07	1.18789e-111	-0.0129199	-0.195172
										Rn.105982-																																	0.00355818	0.0341718	0.955699	3.78112e-07	1.10266e-129	-0.953738	-0.733884
1369461_at	Rat Expression Array 230 2.0	Rattus norvegicus	36980	Consensus sequence	GenBank	Rn.10601.1	gb:NM_031089.1 /DB_XREF=gi:13592032 /GEN=Pthr2 /FEA=FLmRNA /CNT=2 /TID=Rn.10601.1 /TIER=FL /STK=2 /UG=Rn.10601 /LL=81753 /DEF=Rattus norvegicus parathyroid hormone receptor 2 (Pthr2), mRNA. /PROD=parathyroid hormone receptor 2 /FL=gb:U55836.1 gb:NM_031089	NM_031089	Rn.10601	Rn.10601	June 2003 (HGSC v3.1)	chr9:64089361-64196389 (+) // 99.9 // q32	parathyroid hormone receptor 2	Pthr2	chr9q32	full length	ENSRNOG00000015259	81753	P70555	---	---	NP_112351.1	NM_031089	---	---	---	---	620612	---	7186 // G-protein coupled receptor protein signaling pathway // inferred from electronic annotation	16020 // membrane // inferred from electronic annotation /// 16021 // integral to membrane // inferred from electronic annotation	4872 // receptor activity // inferred from electronic annotation /// 4930 // G-protein coupled receptor activity // inferred from electronic annotation /// 4991 // parathyroid hormone receptor activity // inferred from direct assay	---	---	---	IPR001879 // Hormone receptor, extracellular /// IPR000832 // G-protein coupled receptor family 2 (secretin-like)	NP_112351.1 // span:145-167,236-258,273-295,361-383 // numtm:4	0 // QTL_NAME // TRAIT_NAME // candidate	This probe set was annotated using the Matching Probes based pipeline to a Locus Link identifier using 1 transcripts. // false // Matching Probes // A	NM_031089(11)	ENSRNOT00000021099 // cdna:known chromosome:RGSC3.1:9:64089362:64196389:1 // ensembl // 11 // --- /// GENSCAN00000031099 // cdna:Genscan chromosome:RGSC3.1:9:64191816:64196270:1 // ensembl // 9 // --- /// NM_031089 // Rattus norvegicus parathyroid hormone	---	0.0049308	0.0271626	0.941944	1.85e-07	2.52688e-62	-1.26205	-0.985556
1369205_at	Rat Expression Array 230 2.0	Rattus norvegicus	36980	Consensus sequence	GenBank	Rn.10606.1	gb:NM_019207.1 /DB_XREF=gi:9506918 /GEN=Neurod3 /FEA=FLmRNA /CNT=4 /TID=Rn.10606.1 /TIER=FL /STK=2 /UG=Rn.10606 /LL=29410 /DEF=Rattus norvegicus neurogenic differentiation 3 (Neurod3), mRNA. /PROD=neurogenic differentiation 3 /FL=gb:U67777.1 gb:NM_019207.	NM_019207	Rn.10606	Rn.10606	June 2003 (HGSC v3.1)	chr17:14332635-14334320 (+) // 98.94 // p14	neurogenic differentiation 3	Neurod3	chr17p14	full length	ENSRNOG00000022405	29410	P70595	---	---	NP_062080.1	NM_019207	---	---	---	---	3167	---	6355 // regulation of transcription, DNA-dependent // inferred from electronic annotation /// 7399 // neurogenesis // inferred from electronic annotation /// 30154 // cell differentiation // inferred from electronic annotation	5634 // nucleus // inferred from electronic annotation	3677 // DNA binding // inferred from electronic annotation /// 3700 // transcription factor activity // inferred from sequence or structural similarity	---	---	---	IPR001092 // Basic helix-loop-helix dimerization domain bHLH	---	0 // QTL_NAME // TRAIT_NAME // candidate	This probe set was annotated using the Matching Probes based pipeline to a Locus Link identifier using 1 transcripts. // false // Matching Probes // A	NM_019207(10)	NM_019207 // Rattus norvegicus neurogenic differentiation 3 (Neurod3), mRNA. // refseq // 10 // ---	---	0	0.0453998	0.942996	1.66301e-06	4.06257e-59	-0.918758	-0.720508
1370956_at	Rat Expression Array 230 2.0	Rattus norvegicus	36980	Consensus sequence	GenBank	Rn.3819.1	gb:BM390253 /DB_XREF=gi:18190306 /DB_XREF=UI-R-CN1-cjq-m-09-0-UI.s1 /CLONE=UI-R-CN1-cjq-m-09-0-UI /FEA=mRNA /CNT=63 /TID=Rn.3819.1 /TIER=Stack /STK=8 /UG=Rn.3819 /LL=29139 /UG_GENE=Dcn /UG_TITLE=decorin	BM390253	Rn.3819	Rn.106103	June 2003 (HGSC v3.1)	chr7:35028271-35065462 (+) // 97.09 // q13	decorin	Dcn	chr7q13	full length	---	29139	Q01129	---	---	NP_077043.1	NM_024129	---	---	---	---	61895	---	30198 // extracellular matrix organization and biogenesis // inferred from electronic annotation	5578 // extracellular matrix (sensu Metazoa) // inferred from direct assay /// 5615 // extracellular space // inferred from electronic annotation	5518 // collagen binding // inferred from direct assay /// 47485 // protein N-terminus binding // inferred from direct assay	---	---	---	IPR000372 // Cysteine-rich flanking region, N-terminal /// IPR001611 // Leucine-rich repeat	---	0 // QTL_NAME // TRAIT_NAME // candidate	This probe set was annotated using the Matching Probes based pipeline to a Locus Link identifier using 1 transcripts. // false // Matching Probes // A	NM_024129(11)	ENSRNOT00000006070 // cdna:known chromosome:RGSC3.1:7:35029272:35065462:1 // ensembl // 11 // --- /// NM_024129 // Rattus norvegicus decorin (Dcn), mRNA. // refseq // 11 // ---	GENSCAN00000069501 // ensembl // 6 // Cross Hyb Matching Probes	0.0875704	0.0159411	0.98833	1.10672e-09	5.19739e-91	3.70892	2.56121
1370647_at	Rat Expression Array 230 2.0	Rattus norvegicus	36980	Consensus sequence	GenBank	Rn.10612.1	gb:U76717.1 /DB_XREF=gi:1667596 /GEN=PG10.2 /FEA=FLmRNA /CNT=1 /TID=Rn.10612.1 /TIER=FL /STK=1 /UG=Rn.10612 /UG_TITLE=Rattus norvegicus PG10.2 mRNA, complete cds /DEF=Rattus norvegicus PG10.2 mRNA, complete cds. /FL=gb:U76717.1	U76717	Rn.10612	Rn.10612	June 2003 (HGSC v3.1)	chr11:45324746-45442615 (-) // 99.27 // q12	PG10.2 protein	RGD:708358	chr11q12	full length	ENSRNOG00000001622	245919	P70628	---	---	NP_620788.1	NM_139088	---	---	---	---	708358	---	7155 // cell adhesion // inferred from sequence or structural similarity /// 42461 // photoreceptor cell development // inferred from sequence or structural similarity	---	---	---	---	---	IPR000082 // SEA domain /// IPR006209 // EGF-like domain	NP_620788.1 // span:1103-1125 // numtm:1	0 // QTL_NAME // TRAIT_NAME // candidate	This probe set was annotated using the Matching Probes based pipeline to a Locus Link identifier using 1 transcripts. // false // Matching Probes // A	NM_139088(11)	NM_139088 // Rattus norvegicus PG10.2 protein (Pg10.2), mRNA. // refseq // 11 // ---	ENSRNOT00000002212 // ensembl // 3 // Cross Hyb Matching Probes /// ENSRNOT00000002210 // ensembl // 3 // Cross Hyb Matching Probes /// ENSRNOT00000038762 // ensembl // 3 // Cross Hyb Matching Probes /// GENSCAN00000006230 // ensembl // 3 // Cross Hyb Mat	0.00494345	0.0301193	0.858501	1.9941e-06	1.08624e-39	-1.19592	-0.941832
1369376_a_at	Rat Expression Array 230 2.0	Rattus norvegicus	36980	Consensus sequence	GenBank	Rn.10614.1	gb:NM_133574.1 /DB_XREF=gi:19424263 /GEN=Vp165 /FEA=FLmRNA /CNT=2 /TID=Rn.10614.1 /TIER=FL /STK=2 /UG=Rn.10614 /LL=171105 /DEF=Rattus norvegicus aminopeptidase Vp165 (Vp165), mRNA. /PROD=aminopeptidase Vp165 /FL=gb:U32990.1 gb:NM_133574.1	NM_133574	Rn.10614	Rn.10614	June 2003 (HGSC v3.1)	chr1:56074764-56154202 (-) // 100.0 // q12	aminopeptidase Vp165	Lnpep	chr1q12	full length	ENSRNOG00000013082	171105	P97629 /// Q8R438	---	---	NP_598258.1	NM_133574	---	---	---	---	621752	---	---	---	4177 // aminopeptidase activity // inferred from direct assay	---	---	---	IPR001930 // Peptidase M1, membrane alanine aminopeptidase	NP_598258.1 // span:110-132 // numtm:1 /// AAL86569.1 // span:110-132 // numtm:1 /// AAB19066.1 // span:110-132 // numtm:1	0 // QTL_NAME // TRAIT_NAME // candidate	This probe set was annotated using the Matching Probes based pipeline to a Locus Link identifier using 2 transcripts. // false // Matching Probes // A	NM_133574(11),U76997(11)	ENSRNOT00000017718 // cdna:known chromosome:RGSC3.1:1:56066300:56154207:-1 // ensembl // 11 // --- /// GENSCAN00000045082 // cdna:Genscan chromosome:RGSC3.1:1:56066348:56128152:-1 // ensembl // 11 // --- /// NM_133574 // Rattus norvegicus aminopeptidase V	---	0.00206099	0.0362287	0.940412	1.41985e-07	1.54181e-128	-0.997577	-0.806661
1370743_a_at	Rat Expression Array 230 2.0	Rattus norvegicus	36980	Consensus sequence	GenBank	Rn.10614.3	gb:AY079189.1 /DB_XREF=gi:19386561 /FEA=FLmRNA /CNT=1 /TID=Rn.10614.3 /TIER=FL /STK=1 /UG=Rn.10614 /LL=171105 /UG_GENE=Vp165 /DEF=Rattus norvegicus vesicular protein vp-165 short isoform mRNA, complete cds. /PROD=vesicular protein vp-165 short isoform /FL	AY079189	Rn.10614	Rn.10614	June 2003 (HGSC v3.1)	chr1:56109445-56154182 (-) // 99.49 // q12	aminopeptidase Vp165	Lnpep	chr1q12	full length	ENSRNOG00000013082	171105	P97629 /// Q8R438	---	---	NP_598258.1	NM_133574	---	---	---	---	621752	---	---	---	4177 // aminopeptidase activity // inferred from direct assay	---	---	---	IPR001930 // Peptidase M1, membrane alanine aminopeptidase	NP_598258.1 // span:110-132 // numtm:1 /// AAL86569.1 // span:110-132 // numtm:1 /// AAB19066.1 // span:110-132 // numtm:1	0 // QTL_NAME // TRAIT_NAME // candidate	This probe set was annotated using the Matching Probes based pipeline to a Locus Link identifier using 3 transcripts. // false // Matching Probes // A	AY079189(11),NM_133574(11),U76997(11)	ENSRNOT00000017718 // cdna:known chromosome:RGSC3.1:1:56066300:56154207:-1 // ensembl // 11 // --- /// GENSCAN00000045082 // cdna:Genscan chromosome:RGSC3.1:1:56066348:56128152:-1 // ensembl // 11 // --- /// NM_133574 // Rattus norvegicus aminopeptidase V	---	0.00206099	0.0362287	0.940412	1.41985e-07	1.54181e-128	-0.997577	-0.806661
1368421_at	Rat Expression Array 230 2.0	Rattus norvegicus	36980	Consensus sequence	GenBank	Rn.10618.1	gb:NM_019253.1 /DB_XREF=gi:9507008 /GEN=Ptpn5 /FEA=FLmRNA /CNT=8 /TID=Rn.10618.1 /TIER=FL /STK=5 /UG=Rn.10618 /LL=29644 /DEF=Rattus norvegicus protein tyrosine phosphatase, non-receptor type 5 (Ptpn5), mRNA. /PROD=protein tyrosine phosphatase, non-recepto	NM_019253	Rn.10618	Rn.10618	June 2003 (HGSC v3.1)	chr1:97707303-97721336 (-) // 99.54 // q22	protein tyrosine phosphatase, non-receptor type 5	Ptpn5	chr1q22	full length	ENSRNOG00000013981	29644	P35234	---	---	NP_062126.1	NM_019253	---	---	---	---	3448	---	6470 // protein amino acid dephosphorylation // inferred from electronic annotation	---	4721 // phosphoprotein phosphatase activity // inferred from electronic annotation /// 4725 // protein tyrosine phosphatase activity // inferred from electronic annotation /// 4727 // prenylated protein tyrosine phosphatase activity // inferred from elect	---	---	---	IPR000242 // Tyrosine specific protein phosphatase	---	0 // QTL_NAME // TRAIT_NAME // candidate	This probe set was annotated using the Matching Probes based pipeline to a Locus Link identifier using 1 transcripts. // false // Matching Probes // A	NM_019253(11)	NM_019253 // Rattus norvegicus protein tyrosine phosphatase, non-receptor type 5 (Ptpn5), mRNA. // refseq // 11 // ---	---	0	0.0439877	0.948504	9.75557e-10	1.62426e-67	-0.929327	-0.685123
1368142_at	Rat Expression Array 230 2.0	Rattus norvegicus	36980	Consensus sequence	GenBank	Rn.18916.1	gb:NM_130416.1 /DB_XREF=gi:18426843 /GEN=Anxa7 /FEA=FLmRNA /CNT=30 /TID=Rn.18916.1 /TIER=FL+Stack /STK=8 /UG=Rn.18916 /DEF=Rattus norvegicus annexin A7 (Anxa7), mRNA. /PROD=annexin A7 /FL=gb:NM_130416.1 gb:AF280423.1	NM_130416	Rn.18916	Rn.106184	June 2003 (HGSC v3.1)	chr15:4047987-4077036 (+) // 87.83 // p16	annexin A7	Anxa7	chr15p16	full length	ENSRNOG00000007136	155423	Q6IRJ7 /// Q8VIN2	---	---	NP_569100.1	NM_130416	---	---	---	---	621173	---	6874 // calcium ion homeostasis // inferred from electronic annotation /// 8283 // cell proliferation // inferred from electronic annotation	5635 // nuclear membrane // inferred from electronic annotation /// 5886 // plasma membrane // inferred from electronic annotation	5509 // calcium ion binding // inferred from electronic annotation /// 5515 // protein binding // inferred from electronic annotation /// 5544 // calcium-dependent phospholipid binding // inferred from electronic annotation	---	---	---	IPR001464 // Annexin	---	0 // QTL_NAME // TRAIT_NAME // candidate	This probe set was annotated using the Matching Probes based pipeline to a Locus Link identifier using 1 transcripts. // false // Matching Probes // A	NM_130416(11)	NM_130416 // Rattus norvegicus annexin A7 (Anxa7), mRNA. // refseq // 11 // ---	---	0.0037522	0.0603806	0.958602	5.57149e-07	3.1943e-99	0.391801	0.125748
1368143_at	Rat Expression Array 230 2.0	Rattus norvegicus	36980	Consensus sequence	GenBank	Rn.18916.1	gb:AI013902 /DB_XREF=gi:4133939 /DB_XREF=EST208577 /CLONE=RSPBZ28 /FEA=FLmRNA /CNT=30 /TID=Rn.18916.1 /TIER=Stack /STK=13 /UG=Rn.18916 /UG_TITLE=Rattus norvegicus annexin VII mRNA, complete cds /FL=gb:NM_130416.1 gb:AF280423.1	AI013902	Rn.18916	Rn.106184	June 2003 (HGSC v3.1)	chr15:4047987-4077036 (+) // 87.83 // p16	annexin A7	Anxa7	chr15p16	full length	ENSRNOG00000007136	155423	Q6IRJ7 /// Q8VIN2	---	---	NP_569100.1	NM_130416	---	---	---	---	621173	---	6874 // calcium ion homeostasis // inferred from electronic annotation /// 8283 // cell proliferation // inferred from electronic annotation	5635 // nuclear membrane // inferred from electronic annotation /// 5886 // plasma membrane // inferred from electronic annotation	5509 // calcium ion binding // inferred from electronic annotation /// 5515 // protein binding // inferred from electronic annotation /// 5544 // calcium-dependent phospholipid binding // inferred from electronic annotation	---	---	---	IPR001464 // Annexin	---	0 // QTL_NAME // TRAIT_NAME // candidate	This probe set was annotated using the Matching Probes based pipeline to a Locus Link identifier using 1 transcripts. // false // Matching Probes // A	NM_130416(11)	NM_130416 // Rattus norvegicus annexin A7 (Anxa7), mRNA. // refseq // 11 // ---	ENSRNOT00000010011 // ensembl // 6 // Cross Hyb Matching Probes /// ENSRNOT00000036892 // ensembl // 1 // Cross Hyb Matching Probes /// GENSCAN00000007527 // ensembl // 6 // Cross Hyb Matching Probes	0.0037522	0.0603806	0.958602	5.57149e-07	3.1943e-99	0.391801	0.125748
1370622_at	Rat Expression Array 230 2.0	Rattus norvegicus	36980	Consensus sequence	GenBank	Rn.10620.1	gb:U67863.1 /DB_XREF=gi:1565664 /FEA=FLmRNA /CNT=2 /TID=Rn.10620.1 /TIER=FL /STK=1 /UG=Rn.10620 /LL=25635 /UG_GENE=Mc4r /DEF=Rattus norvegicus melanocortin-4 receptor mRNA, complete cds. /PROD=melanocortin-4 receptor /FL=gb:U67863.1	U67863	Rn.10620	Rn.10620	June 2003 (HGSC v3.1)	chr18:63464122-63465632 (-) // 92.01 // q12.1	melanocortin 4 receptor	Mc4r	chr18q12.1	full length	ENSRNOG00000018692	25635	P70596	---	---	NP_037231.1	NM_013099	---	---	---	---	3057	---	7186 // G-protein coupled receptor protein signaling pathway // inferred from electronic annotation /// 7631 // feeding behavior // inferred from electronic annotation /// 19222 // regulation of metabolism // inferred from electronic annotation	16021 // integral to membrane // inferred from electronic annotation	1584 // rhodopsin-like receptor activity // inferred from electronic annotation /// 4930 // G-protein coupled receptor activity // inferred from electronic annotation /// 4977 // melanocortin receptor activity // inferred from electronic annotation /// 55	GPCRDB_Other // GenMAPP /// Peptide_GPCRs // GenMAPP	---	---	IPR000276 // Rhodopsin-like GPCR superfamily	NP_037231.1 // span:50-69,81-103,123-145,166-188,192-214,245-267,282-304 // numtm:7	0 // QTL_NAME // TRAIT_NAME // candidate	This probe set was annotated using the Matching Probes based pipeline to a Locus Link identifier using 1 transcripts. // false // Matching Probes // A	NM_013099(11)	NM_013099 // Rattus norvegicus melanocortin 4 receptor (Mc4r), mRNA. // refseq // 11 // ---	ENSRNOT00000025223 // ensembl // 2 // Cross Hyb Matching Probes	0.00328825	0.0317091	0.743658	2.25504e-07	1.08981e-21	-1.23824	-0.980082
1373611_at	Rat Expression Array 230 2.0	Rattus norvegicus	36980	Consensus sequence	GenBank	Rn.7097.1	gb:BI279744 /DB_XREF=gi:14927852 /DB_XREF=UI-R-CU0s-cbq-c-04-0-UI.s1 /CLONE=UI-R-CU0s-cbq-c-04-0-UI /FEA=EST /CNT=9 /TID=Rn.7097.1 /TIER=Stack /STK=8 /UG=Rn.7097 /UG_TITLE=ESTs	BI279744	Rn.7097	Rn.106209	June 2003 (HGSC v3.1)	chr4:157106457-157107320 (+) // 88.03 // q42	Similar to interleukin 17 receptor	---	chr4q42	---	---	312679	---	---	---	XP_232247.2	XM_232247	---	---	---	---	1306559	---	---	---	---	---	---	---	---	---	0 // QTL_NAME // TRAIT_NAME // candidate	This probe set was annotated using the Accession based pipeline to a UniGene identifier using 20 transcripts. // false // Accession // E	AI177312,AI385326,AT006203,BF392601,BI279744,AI177312,AI385326,AT006203,BF392601,BI279744,AI177312,AI385326,AT006203,BF392601,BI279744,AI177312,AI385326,AT006203,BF392601,BI279744	--- // --- // --- // --- // ---	---	0.00520891	0.0297385	0.91913	8.4891e-09	1.86647e-53	0.836171	0.515865
1368938_at	Rat Expression Array 230 2.0	Rattus norvegicus	36980	Consensus sequence	GenBank	Rn.10628.1	gb:NM_032063.1 /DB_XREF=gi:14091745 /GEN=Dll1 /FEA=FLmRNA /CNT=7 /TID=Rn.10628.1 /TIER=FL /STK=2 /UG=Rn.10628 /LL=84010 /DEF=Rattus norvegicus delta (Drosophila)-like 1 (Dll1), mRNA. /PROD=delta (Drosophila)-like 1 /FL=gb:NM_032063.1 gb:U78889.1	NM_032063	Rn.10628	Rn.10628	June 2003 (HGSC v3.1)	chr1:54243339-54251125 (-) // 99.0 // q12	delta-like 1 (Drosophila)	Dll1	chr1q12	full length	ENSRNOG00000014667	84010	P97677	---	---	NP_114452.1	NM_032063	---	---	---	---	70949	---	1701 // embryonic development (sensu Mammalia) // inferred from electronic annotation /// 1709 // cell fate determination // inferred from electronic annotation /// 1757 // somite specification // inferred from electronic annotation /// 7154 // cell commu	5576 // extracellular region // inferred from electronic annotation /// 5615 // extracellular space // inferred from electronic annotation /// 5887 // integral to plasma membrane // inferred from electronic annotation /// 16020 // membrane // inferred fro	4531 // deoxyribonuclease II activity // inferred from electronic annotation /// 5112 // Notch binding // inferred from electronic annotation /// 5198 // structural molecule activity // inferred from electronic annotation /// 5509 // calcium ion binding /	---	---	---	IPR001774 // Delta/Serrate/lag-2 (DSL) protein /// IPR006209 // EGF-like domain	NP_114452.1 // span:537-559 // numtm:1	0 // QTL_NAME // TRAIT_NAME // candidate	This probe set was annotated using the Matching Probes based pipeline to a Locus Link identifier using 1 transcripts. // false // Matching Probes // A	NM_032063(11)	NM_032063 // Rattus norvegicus delta-like 1 (Drosophila) (Dll1), mRNA. // refseq // 11 // ---	ENSRNOT00000019934 // ensembl // 6 // Cross Hyb Matching Probes /// GENSCAN00000049262 // ensembl // 6 // Cross Hyb Matching Probes	0.00094375	0.0327913	0.872018	7.55453e-09	2.93808e-44	-0.880763	-0.654281
1387319_at	Rat Expression Array 230 2.0	Rattus norvegicus	36980	Consensus sequence	GenBank	Rn.10632.1	gb:NM_019205.1 /DB_XREF=gi:11276088 /GEN=Scya11 /FEA=FLmRNA /CNT=4 /TID=Rn.10632.1 /TIER=FL /STK=3 /UG=Rn.10632 /LL=29397 /DEF=Rattus norvegicus small inducible cytokine A11 (Scya11), mRNA. /PROD=small inducible cytokine A11 /FL=gb:U96637.1 gb:NM_019205.1	NM_019205	Rn.10632	Rn.10632	June 2003 (HGSC v3.1)	chr10:70292783-70297384 (+) // 73.93 // q26	small inducible cytokine subfamily A11	Scya11	chr10q26	full length	ENSRNOG00000007335	29397	P97545	---	---	NP_062078.1	NM_019205	---	---	---	---	3644	---	6935 // chemotaxis // inferred from electronic annotation /// 6954 // inflammatory response // inferred from electronic annotation /// 6955 // immune response // inferred from electronic annotation	5576 // extracellular region // inferred from electronic annotation	8009 // chemokine activity // inferred from electronic annotation	---	---	---	IPR001811 // Small chemokine, interleukin-8 like	---	0 // QTL_NAME // TRAIT_NAME // candidate	This probe set was annotated using the Matching Probes based pipeline to a Locus Link identifier using 1 transcripts. // false // Matching Probes // A	NM_019205(11)	ENSRNOT00000009756 // cdna:known chromosome:RGSC3.1:10:70292784:70297385:1 // ensembl // 11 // --- /// NM_019205 // Rattus norvegicus small inducible cytokine subfamily A11 (Scya11), mRNA. // refseq // 11 // ---	---	0.00926736	0.0204577	0.956486	4.28348e-07	4.09548e-68	-1.30529	-0.97777
1369174_at	Rat Expression Array 230 2.0	Rattus norvegicus	36980	Consensus sequence	GenBank	Rn.10635.1	gb:NM_013130.1 /DB_XREF=gi:6981171 /GEN=Madh1 /FEA=FLmRNA /CNT=4 /TID=Rn.10635.1 /TIER=FL /STK=2 /UG=Rn.10635 /LL=25671 /DEF=Rattus norvegicus MAD (mothers against decapentaplegic, Drosophila) homolog 1 (Madh1), mRNA. /PROD=MAD homolog1 (mothers against d	NM_013130	Rn.10635	Rn.10635	June 2003 (HGSC v3.1)	chr19:30353725-30413232 (+) // 98.96 // q11	SMAD, mothers against DPP homolog 1 (Drosophila)	Smad1	chr19q11	full length	ENSRNOG00000018483	25671	P97588 /// Q6P7A6	---	---	NP_037262.2	NM_013130	---	---	---	---	3030	---	165 // MAPKKK cascade // inferred from electronic annotation /// 6355 // regulation of transcription, DNA-dependent // inferred from electronic annotation /// 6357 // regulation of transcription from Pol II promoter // inferred from electronic annotation	5622 // intracellular // inferred from electronic annotation /// 5667 // transcription factor complex // inferred from electronic annotation	3700 // transcription factor activity // inferred from electronic annotation /// 3702 // RNA polymerase II transcription factor activity // inferred from electronic annotation /// 5515 // protein binding // inferred from electronic annotation	TGF_Beta_Signaling_Pathway // GenMAPP	---	---	IPR003619 // Dwarfin protein, domain A /// IPR001132 // Dwarfin protein	---	0 // QTL_NAME // TRAIT_NAME // candidate	This probe set was annotated using the Matching Probes based pipeline to a Locus Link identifier using 1 transcripts. // false // Matching Probes // A	NM_013130(9)	NM_013130 // Rattus norvegicus MAD homolog 1 (Drosophila) (Madh1), mRNA. // refseq // 9 // ---	ENSRNOT00000025079 // ensembl // 5 // Cross Hyb Matching Probes /// GENSCAN00000094131 // ensembl // 3 // Cross Hyb Matching Probes	0.000737279	0.0514768	0.957279	5.34693e-14	5.55021e-180	0.368731	0.133655
1389373_at	Rat Expression Array 230 2.0	Rattus norvegicus	36980	Consensus sequence	GenBank	Rn.11544.1	gb:AI029555 /DB_XREF=gi:4299368 /DB_XREF=UI-R-C0-ix-b-07-0-UI.s1 /CLONE=UI-R-C0-ix-b-07-0-UI /FEA=EST /CNT=10 /TID=Rn.11544.1 /TIER=Stack /STK=7 /UG=Rn.11544 /UG_TITLE=ESTs	AI029555	Rn.11544	Rn.10635	June 2003 (HGSC v3.1)	chr19:30413339-30414179 (+) // 89.59 // q11	SMAD, mothers against DPP homolog 1 (Drosophila)	Smad1	chr19q11	full length	ENSRNOG00000018483	25671	P97588 /// Q6P7A6	---	---	NP_037262.2	NM_013130	---	---	---	---	3030	---	165 // MAPKKK cascade // inferred from electronic annotation /// 6355 // regulation of transcription, DNA-dependent // inferred from electronic annotation /// 6357 // regulation of transcription from Pol II promoter // inferred from electronic annotation	5622 // intracellular // inferred from electronic annotation /// 5667 // transcription factor complex // inferred from electronic annotation	3700 // transcription factor activity // inferred from electronic annotation /// 3702 // RNA polymerase II transcription factor activity // inferred from electronic annotation /// 5515 // protein binding // inferred from electronic annotation	TGF_Beta_Signaling_Pathway // GenMAPP	---	---	IPR003619 // Dwarfin protein, domain A /// IPR001132 // Dwarfin protein	---	0 // QTL_NAME // TRAIT_NAME // candidate	This probe set was annotated using the Matching Probes based pipeline to a Locus Link identifier using 1 transcripts. // false // Matching Probes // A	NM_013130(11)	NM_013130 // Rattus norvegicus MAD homolog 1 (Drosophila) (Madh1), mRNA. // refseq // 11 // ---	---	0.000737279	0.0514768	0.957279	5.34693e-14	5.55021e-180	0.368731	0.133655
1396061_at	Rat Expression Array 230 2.0	Rattus norvegicus	36980	Consensus sequence	GenBank	Rn.34621.1	gb:AI511079 /DB_XREF=gi:4416778 /DB_XREF=UI-R-C2p-of-g-02-0-UI.s1 /CLONE=UI-R-C2p-of-g-02-0-UI /FEA=EST /CNT=3 /TID=Rn.34621.1 /TIER=ConsEnd /STK=0 /UG=Rn.34621 /UG_TITLE=ESTs	AI511079	Rn.34621	Rn.10635	June 2003 (HGSC v3.1)	chr19:30399121-30399716 (+) // 73.65 // q11	MAD homolog 1 (Drosophila)	Madh1	chr19q11	full length	ENSRNOG00000018483	25671	P97588 /// Q6P7A6	---	---	NP_037262.2	NM_013130	---	---	---	---	3030	---	165 // MAPKKK cascade // inferred from electronic annotation /// 6355 // regulation of transcription, DNA-dependent // inferred from electronic annotation /// 6357 // regulation of transcription from Pol II promoter // inferred from electronic annotation	5622 // intracellular // inferred from electronic annotation /// 5667 // transcription factor complex // inferred from electronic annotation	3700 // transcription factor activity // inferred from electronic annotation /// 3702 // RNA polymerase II transcription factor activity // inferred from electronic annotation /// 5515 // protein binding // inferred from electronic annotation	TGF_Beta_Signaling_Pathway // GenMAPP	---	---	---	---	0 // QTL_NAME // TRAIT_NAME // candidate	This probe set was annotated using the Accession based pipeline to a UniGene identifier using 4 transcripts. // false // Accession // E	AI511079,AI511079,AI511079,AI511079	--- // --- // --- // --- // ---	---	0.000737279	0.0514768	0.957279	5.34693e-14	5.55021e-180	0.368731	0.133655
1370855_at	Rat Expression Array 230 2.0	Rattus norvegicus	36980	Consensus sequence	GenBank	Rn.956.1	gb:BG666933 /DB_XREF=gi:13888855 /DB_XREF=DRACRE01 /CLONE=DRACRE01 /FEA=mRNA /CNT=201 /TID=Rn.956.1 /TIER=Stack /STK=145 /UG=Rn.956 /LL=25307 /UG_GENE=Cst3 /UG_TITLE=Cystatin C (cysteine proteinase inhibitor)	BG666933	Rn.956	Rn.106351	June 2003 (HGSC v3.1)	chr3:137556472-137560354 (-) // 99.73 // q41	cystatin C	Cst3	chr3q41	full length	---	25307	P14841 /// Q5M968	---	---	NP_036969.1	NM_012837	---	---	---	---	2432	---	---	5615 // extracellular space // inferred from electronic annotation	4869 // cysteine protease inhibitor activity // inferred from electronic annotation	---	---	---	IPR000010 // Cysteine protease inhibitor	---	0 // QTL_NAME // TRAIT_NAME // candidate	This probe set was annotated using the Matching Probes based pipeline to a Locus Link identifier using 1 transcripts. // false // Matching Probes // A	NM_012837(11)	ENSRNOT00000007175 // cdna:known chromosome:RGSC3.1:3:137556482:137560243:-1 // ensembl // 11 // --- /// GENSCAN00000033623 // cdna:Genscan chromosome:RGSC3.1:3:137556938:137560280:-1 // ensembl // 9 // --- /// NM_012837 // Rattus norvegicus cystatin C (C	GENSCAN00000021076 // ensembl // 1 // Cross Hyb Matching Probes	0.0197744	0.0319148	0.973964	3.30847e-10	1.24258e-48	4.0212	3.35591
1369536_at	Rat Expression Array 230 2.0	Rattus norvegicus	36980	Consensus sequence	GenBank	Rn.10642.1	gb:NM_012549.1 /DB_XREF=gi:6978792 /GEN=Edn2 /FEA=FLmRNA /CNT=2 /TID=Rn.10642.1 /TIER=FL /STK=2 /UG=Rn.10642 /LL=24324 /DEF=Rattus norvegicus Endothelin isopeptide 2 (Edn2), mRNA. /PROD=endothelin isopeptide 2 /FL=gb:NM_012549.1	NM_012549	Rn.10642	Rn.10642	June 2003 (HGSC v3.1)	chr5:140747827-140753410 (+) // 97.53 // q36	endothelin 2	Edn2	chr5q36	full length	ENSRNOG00000009390	24324	---	---	---	NP_036681.1	NM_012549	---	---	---	---	2533	---	8217 // regulation of blood pressure // inferred from electronic annotation /// 9405 // pathogenesis // inferred from electronic annotation /// 19229 // regulation of vasoconstriction // inferred from electronic annotation /// 42310 // vasoconstriction //	5576 // extracellular region // inferred from electronic annotation /// 5615 // extracellular space // inferred from electronic annotation	---	---	---	---	IPR001928 // Endothelin-like toxin	---	61393 // Blood pressure QTL 7 // Blood pressure // candidate /// 61393 // Blood pressure QTL 7 // Blood pressure // peak	This probe set was annotated using the Matching Probes based pipeline to a Locus Link identifier using 1 transcripts. // false // Matching Probes // A	NM_012549(11)	ENSRNOT00000012569 // cdna:known chromosome:RGSC3.1:5:140747828:140753399:1 // ensembl // 10 // --- /// NM_012549 // Rattus norvegicus endothelin 2 (Edn2), mRNA. // refseq // 11 // ---	---	0.000977441	0.0285042	0.762935	8.50814e-10	1.62207e-27	-1.07323	-0.841567
										Rn.106483																																	0.00156047	0.0287092	0.925519	3.62153e-08	1.98361e-57	-0.933715	-0.712765
1368763_at	Rat Expression Array 230 2.0	Rattus norvegicus	36980	Consensus sequence	GenBank	Rn.10652.1	gb:NM_031513.1 /DB_XREF=gi:13928693 /GEN=Il3 /FEA=FLmRNA /CNT=4 /TID=Rn.10652.1 /TIER=FL /STK=3 /UG=Rn.10652 /LL=24495 /DEF=Rattus norvegicus Interleukin 3 (Il3), mRNA. /PROD=interleukin 3 /FL=gb:NM_031513.1 gb:U81493.1 gb:U81492.1	NM_031513	Rn.10652	Rn.10652	June 2003 (HGSC v3.1)	chr10:39698313-39700664 (-) // 96.8 // q22	interleukin 3	Il3	chr10q22	full length	ENSRNOG00000026786	24495	P04823 /// P97688	---	---	NP_113701.1	NM_031513	---	---	---	---	2897	---	6955 // immune response // inferred from electronic annotation	5576 // extracellular region // inferred from electronic annotation /// 5615 // extracellular space // inferred from electronic annotation	5125 // cytokine activity // inferred from electronic annotation /// 5135 // interleukin-3 receptor binding // inferred from electronic annotation /// 8083 // growth factor activity // inferred from electronic annotation	---	---	---	IPR002183 // Interleukin-3	---	0 // QTL_NAME // TRAIT_NAME // candidate	This probe set was annotated using the Matching Probes based pipeline to a Locus Link identifier using 1 transcripts. // false // Matching Probes // A	NM_031513(11)	NM_031513 // Rattus norvegicus interleukin 3 (Il3), mRNA. // refseq // 11 // ---	ENSRNOT00000031762 // ensembl // 6 // Cross Hyb Matching Probes /// GENSCAN00000086122 // ensembl // 6 // Cross Hyb Matching Probes	0.00713139	0.0274205	0.890088	2.59984e-06	2.96096e-45	-1.32698	-1.04613
										Rn.106662																																	0.000248975	0.034212	0.96093	3.85073e-14	6.03422e-207	-0.92563	-0.75508
1387475_at	Rat Expression Array 230 2.0	Rattus norvegicus	36980	Consensus sequence	GenBank	Rn.10683.1	gb:NM_133302.1 /DB_XREF=gi:18959239 /GEN=Adar3 /FEA=FLmRNA /CNT=4 /TID=Rn.10683.1 /TIER=FL /STK=2 /UG=Rn.10683 /LL=117088 /DEF=Rattus norvegicus adenosine deaminase 3, RNA dependent (Adar3), mRNA. /PROD=adenosine deaminase 3, RNA dependent /FL=gb:U74586.1	NM_133302	Rn.10683	Rn.10683	June 2003 (HGSC v3.1)	chr17:72691814-73248989 (-) // 99.52 // q12.1	adenosine deaminase, RNA-specific, B2	Adarb2	chr17q12.1-q12.2	full length	---	117088	P97616	---	---	NP_579836.1	NM_133302	---	---	---	---	621519	---	6396 // RNA processing // inferred from electronic annotation /// 6397 // mRNA processing // inferred from electronic annotation	5622 // intracellular // inferred from electronic annotation /// 5634 // nucleus // inferred from electronic annotation	3723 // RNA binding // inferred from electronic annotation /// 3725 // double-stranded RNA binding // inferred from electronic annotation /// 4000 // adenosine deaminase activity // inferred from electronic annotation /// 16787 // hydrolase activity // in	---	---	---	IPR001159 // Double-stranded RNA binding (DsRBD) domain /// IPR002466 // Adenosine deaminase/editase	---	0 // QTL_NAME // TRAIT_NAME // candidate	This probe set was annotated using the Matching Probes based pipeline to a Locus Link identifier using 1 transcripts. // false // Matching Probes // A	NM_133302(11)	NM_133302 // Rattus norvegicus adenosine deaminase, RNA-specific, B2 (Adarb2), mRNA. // refseq // 11 // ---	GENSCAN00000081975 // ensembl // 5 // Cross Hyb Matching Probes /// GENSCAN00000030149 // ensembl // 1 // Cross Hyb Matching Probes	0.00108015	0.0423889	0.833606	9.47909e-09	1.15279e-37	-1.09559	-0.843609
1390349_at	Rat Expression Array 230 2.0	Rattus norvegicus	36980	Consensus sequence	GenBank	Rn.61729.1	gb:BF404126 /DB_XREF=gi:11392101 /DB_XREF=UI-R-CA1-biw-f-06-0-UI.s1 /CLONE=UI-R-CA1-biw-f-06-0-UI /FEA=EST /CNT=5 /TID=Rn.61729.1 /TIER=ConsEnd /STK=5 /UG=Rn.61729 /UG_TITLE=ESTs	BF404126	Rn.61729	Rn.10683	June 2003 (HGSC v3.1)	chr17:73042964-73043399 (-) // 96.88 // q12.1	Adenosine deaminase, RNA-specific, B2	Adarb2	chr17q12.1-q12.2	full length	---	117088	P97616	---	---	NP_579836.1	NM_133302	---	---	---	---	621519	---	6396 // RNA processing // inferred from electronic annotation /// 6397 // mRNA processing // inferred from electronic annotation	5622 // intracellular // inferred from electronic annotation /// 5634 // nucleus // inferred from electronic annotation	3723 // RNA binding // inferred from electronic annotation /// 3725 // double-stranded RNA binding // inferred from electronic annotation /// 4000 // adenosine deaminase activity // inferred from electronic annotation /// 16787 // hydrolase activity // in	---	---	---	---	---	0 // QTL_NAME // TRAIT_NAME // candidate	This probe set was annotated using the Accession based pipeline to a UniGene identifier using 20 transcripts. // false // Accession // E	BF403235,BF403708,BF404080,BF404126,BF410508,BF403235,BF403708,BF404080,BF404126,BF410508,BF403235,BF403708,BF404080,BF404126,BF410508,BF403235,BF403708,BF404080,BF404126,BF410508	--- // --- // --- // --- // ---	---	0.00108015	0.0423889	0.833606	9.47909e-09	1.15279e-37	-1.09559	-0.843609
1379888_at	Rat Expression Array 230 2.0	Rattus norvegicus	36980	Consensus sequence	GenBank	Rn.7850.1	gb:AA945268 /DB_XREF=gi:3105184 /DB_XREF=EST200767 /CLONE=RLIAI85 /FEA=EST /CNT=4 /TID=Rn.7850.1 /TIER=ConsEnd /STK=2 /UG=Rn.7850 /UG_TITLE=ESTs	AA945268	Rn.7850	Rn.106836	June 2003 (HGSC v3.1)	chr16:49248790-49254503 (+) // 74.97 // q11	Transcribed locus	---	---	est	---		---	---	---	---	---	---	---	---	---		---	---	---	---	---	---	---	---	---	---	This probe set was annotated using the Accession based pipeline to a UniGene identifier using 12 transcripts. // false // Accession // E	AA945268,AI030748,BM383957,AA945268,AI030748,BM383957,AA945268,AI030748,BM383957,AA945268,AI030748,BM383957	--- // --- // --- // --- // ---	---	0.00608294	0.0311198	0.938672	1.81615e-07	4.49559e-119	-1.05819	-0.787567
1370445_at	Rat Expression Array 230 2.0	Rattus norvegicus	36980	Consensus sequence	GenBank	Rn.10696.1	gb:D88666.1 /DB_XREF=gi:1817555 /FEA=FLmRNA /CNT=4 /TID=Rn.10696.1 /TIER=FL /STK=3 /UG=Rn.10696 /DEF=Rattus norvegicus mRNA for PS-PLA1, complete cds. /PROD=PS-PLA1 /FL=gb:D88666.1	D88666	Rn.10696	Rn.10696	June 2003 (HGSC v3.1)	chr11:64157425-64194944 (+) // 94.32 // q21	phosphatidylserine-specific phospholipase A1	RGD:621261	---	full length	ENSRNOG00000027252	85311	P97535	---	---	NP_620237.1	NM_138882	---	---	---	---	621261	---	---	---	---	---	---	---	IPR000734 // Lipase	---	0 // QTL_NAME // TRAIT_NAME // candidate	This probe set was annotated using the Matching Probes based pipeline to a Locus Link identifier using 1 transcripts. // false // Matching Probes // A	NM_138882(11)	ENSRNOT00000038400 // cdna:known chromosome:RGSC3.1:11:64157426:64194946:1 // ensembl // 11 // --- /// NM_138882 // Rattus norvegicus phosphatidylserine-specific phospholipase A1 (Pspla1), mRNA. // refseq // 11 // ---	GENSCAN00000050606 // ensembl // 1 // Cross Hyb Matching Probes	0.0176413	0.0328561	0.883269	9.67771e-07	1.50071e-39	0.0260734	-0.40434
										Rn.10698-																																	0.00202775	0.0314595	0.821992	1.20463e-08	4.80159e-28	-1.53019	-1.26037
1369413_at	Rat Expression Array 230 2.0	Rattus norvegicus	36980	Consensus sequence	GenBank	Rn.10710.1	gb:NM_017179.1 /DB_XREF=gi:8393132 /GEN=Chx4 /FEA=FLmRNA /CNT=2 /TID=Rn.10710.1 /TIER=FL /STK=2 /UG=Rn.10710 /LL=29375 /DEF=Rattus norvegicus Unc4.1 homeobox (C. elegans) (Chx4), mRNA. /PROD=Unc4.1 homeobox (C. elegans) /FL=gb:NM_017179.1 gb:D87748.1	NM_017179	Rn.10710	Rn.10710	June 2003 (HGSC v3.1)	chr12:15606473-15610990 (-) // 92.47 // q11	Unc4.1 homeobox (C. elegans)	Uncx4.1	chr12q11	full length	ENSRNOG00000001284	29375	P97830	---	---	NP_058875.1	NM_017179	---	---	---	---	69361	---	6355 // regulation of transcription, DNA-dependent // inferred from electronic annotation	5634 // nucleus // inferred from electronic annotation /// 5667 // transcription factor complex // inferred from electronic annotation	3677 // DNA binding // inferred from electronic annotation /// 3700 // transcription factor activity // inferred from electronic annotation	---	---	scop // a.4.1.Homeodomain // All alpha proteins; DNA/RNA-binding 3-helical bundle; Homeodomain-like; Homeodomain // 5.0E-28	IPR001356 // Homeobox	---	0 // QTL_NAME // TRAIT_NAME // candidate	This probe set was annotated using the Matching Probes based pipeline to a Locus Link identifier using 1 transcripts. // false // Matching Probes // A	NM_017179(11)	NM_017179 // Rattus norvegicus Unc4.1 homeobox (C. elegans) (Uncx4.1), mRNA. // refseq // 11 // ---	ENSRNOT00000001730 // ensembl // 2 // Cross Hyb Matching Probes	0	0.0293713	0.986956	7.99575e-07	4.53906e-91	-0.290795	-0.125902
1373375_at	Rat Expression Array 230 2.0	Rattus norvegicus	36980	Consensus sequence	GenBank	Rn.2010.1	gb:BI275835 /DB_XREF=gi:14920152 /DB_XREF=UI-R-CX0-bxh-b-06-0-UI.s1 /CLONE=UI-R-CX0-bxh-b-06-0-UI /FEA=EST /CNT=15 /TID=Rn.2010.1 /TIER=Stack /STK=8 /UG=Rn.2010 /UG_TITLE=ESTs, Highly similar to hypothetical protein (M.musculus)	BI275835	Rn.2010	Rn.107101	June 2003 (HGSC v3.1)	chr1:167630306-167631147 (-) // 99.88 // q33	Rab6 interacting protein 1 (predicted)	RGD:1306759	chr1q33	full length	---	308942	---	---	---	XP_219270.2	XM_219270	---	---	---	---	1306759	---	---	---	---	---	---	---	IPR005113 // uDENN domain /// IPR001194 // DENN (AEX-3) domain /// IPR005112 // dDENN domain /// IPR004012 // RUN domain /// IPR001024 // Lipoxygenase, LH2 domain	---	0 // QTL_NAME // TRAIT_NAME // candidate	This probe set was annotated using the Genome Consensus/Exemplar Overlap based pipeline to a Locus Link identifier using 1 transcripts. // false // Genome Consensus/Exemplar Overlap // C	XM_219270	XM_219270 // Rattus norvegicus similar to KIAA1091 protein (LOC308942), mRNA. // refseq // 0 // chr1:167631130-167697541(-) /// GENSCAN00000088388 // cdna:Genscan chromosome:RGSC3.1:1:167631131:167646619:-1 // ensembl // 0 // chr1:167631130-167646619(-) /	---	0.00734102	0.023292	0.984868	6.89416e-10	7.23519e-95	1.32352	0.943941
1367800_at	Rat Expression Array 230 2.0	Rattus norvegicus	36980	Consensus sequence	GenBank	Rn.1002.1	gb:NM_013151.1 /DB_XREF=gi:6981365 /GEN=Plat /FEA=FLmRNA /CNT=27 /TID=Rn.1002.1 /TIER=FL+Stack /STK=17 /UG=Rn.1002 /LL=25692 /DEF=Rattus norvegicus Plasminogen activator, tissue (Plat), mRNA. /PROD=plasminogen activator, tissue /FL=gb:NM_013151.1 gb:M2369	NM_013151	Rn.1002	Rn.107102	June 2003 (HGSC v3.1)	chr16:73711582-73726852 (-) // 98.51 // q12.5	plasminogen activator, tissue	Plat	chr16q12.5	full length	ENSRNOG00000019018	25692	P19637	---	---	NP_037283.2	NM_013151	---	---	---	---	3342	---	6508 // proteolysis and peptidolysis // inferred from electronic annotation	5576 // extracellular region // inferred from electronic annotation /// 5615 // extracellular space // inferred from electronic annotation	4252 // serine-type endopeptidase activity // inferred from electronic annotation /// 4263 // chymotrypsin activity // inferred from electronic annotation /// 4295 // trypsin activity // inferred from electronic annotation /// 8233 // peptidase activity /	Blood_Clotting_Cascade // GenMAPP	---	---	IPR000083 // Fibronectin, type I /// IPR006209 // EGF-like domain /// IPR000001 // Kringle /// IPR001254 // Peptidase S1, chymotrypsin	---	0 // QTL_NAME // TRAIT_NAME // candidate	This probe set was annotated using the Matching Probes based pipeline to a Locus Link identifier using 1 transcripts. // false // Matching Probes // A	NM_013151(11)	ENSRNOT00000025763 // cdna:known chromosome:RGSC3.1:16:73711586:73726854:-1 // ensembl // 11 // --- /// ENSRNOT00000025763 // cdna:known chromosome:RGSC3.1:16:73711586:73726854:-1 gene:ENSRNOG00000019018 // ensembl // 11 // --- /// NM_013151 // Rattus nor	---	0.018775	0.0495911	0.962738	3.19777e-09	6.39319e-72	2.01959	1.45203
1369379_at	Rat Expression Array 230 2.0	Rattus norvegicus	36980	Consensus sequence	GenBank	Rn.10713.1	gb:NM_031564.1 /DB_XREF=gi:13928765 /GEN=Epha3 /FEA=FLmRNA /CNT=2 /TID=Rn.10713.1 /TIER=FL /STK=2 /UG=Rn.10713 /LL=29210 /DEF=Rattus norvegicus Eph receptor A3 (Epha3), mRNA. /PROD=Eph receptor A3 /FL=gb:NM_031564.1 gb:U69278.1	NM_031564	Rn.10713	Rn.10713	June 2003 (HGSC v3.1)	chr11:696184-1033287 (-) // 99.38 // p12	Eph receptor A3	Epha3	chr11q23	full length	ENSRNOG00000000722	29210	O08680	---	---	NP_113752.1	NM_031564	---	---	---	---	68389	---	6468 // protein amino acid phosphorylation // inferred from electronic annotation /// 7169 // transmembrane receptor protein tyrosine kinase signaling pathway // inferred from electronic annotation	5615 // extracellular space // inferred from electronic annotation /// 16020 // membrane // inferred from electronic annotation /// 16021 // integral to membrane // inferred from electronic annotation	4672 // protein kinase activity // inferred from electronic annotation /// 4674 // protein serine/threonine kinase activity // inferred from electronic annotation /// 4713 // protein-tyrosine kinase activity // inferred from electronic annotation /// 4872	---	hanks // 1.1.18 // AGC group ; AGC I Cyclic nucleotide regulated protein kinase (PKA & PKG); DG2 // 7.0E-61	---	IPR001090 // Ephrin receptor, ligand binding /// IPR003961 // Fibronectin, type III /// IPR000719 // Protein kinase /// IPR001660 // Sterile alpha motif SAM	NP_113752.1 // span:542-564 // numtm:1	0 // QTL_NAME // TRAIT_NAME // candidate	This probe set was annotated using the Matching Probes based pipeline to a Locus Link identifier using 1 transcripts. // false // Matching Probes // A	NM_031564(11)	ENSRNOT00000000914 // cdna:known chromosome:RGSC3.1:11:696186:1033287:-1 // ensembl // 9 // --- /// NM_031564 // Rattus norvegicus Eph receptor A3 (Epha3), mRNA. // refseq // 11 // ---	GENSCAN00000083176 // ensembl // 4 // Cross Hyb Matching Probes /// GENSCAN00000091297 // ensembl // 3 // Cross Hyb Matching Probes	0.00204008	0.0271389	0.883673	2.1389e-06	3.0791e-46	-1.22912	-1.03513
1367979_s_at	Rat Expression Array 230 2.0	Rattus norvegicus	36980	Consensus sequence	GenBank	Rn.6150.1	gb:NM_012941.1 /DB_XREF=gi:6978750 /GEN=Cyp51 /FEA=FLmRNA /CNT=33 /TID=Rn.6150.1 /TIER=FL+Stack /STK=11 /UG=Rn.6150 /LL=25427 /DEF=Rattus norvegicus Cytochrom P450 Lanosterol 14 alpha-demethylase (Cyp51), mRNA. /PROD=cytochrom P450 Lanosterol 14 alpha-dem	NM_012941	Rn.6150	Rn.107152	June 2003 (HGSC v3.1)	chr4:26758098-26776686 (+) // 82.25 // q13	cytochrome P450, subfamily 51	Cyp51	---	full length	ENSRNOG00000007234	25427	Q64654	---	---	NP_037073.1	NM_012941	---	---	---	---	2481	---	6118 // electron transport // inferred from electronic annotation /// 6508 // proteolysis and peptidolysis // inferred from electronic annotation /// 6695 // cholesterol biosynthesis // inferred from electronic annotation	5615 // extracellular space // inferred from electronic annotation /// 16021 // integral to membrane // inferred from electronic annotation	4295 // trypsin activity // inferred from electronic annotation /// 4497 // monooxygenase activity // inferred from electronic annotation /// 8168 // methyltransferase activity // inferred from electronic annotation /// 8398 // sterol 14-demethylase activ	Cholesterol_Biosynthesis // GenMAPP	p450 // prf:1203207A // Animalia; CYP1A2; rat; prf:1203207A; Rattus sp.; 1203207A // 1.0E-108	---	IPR001128 // Cytochrome P450	NP_037073.1 // span:21-43 // numtm:1	0 // QTL_NAME // TRAIT_NAME // candidate	This probe set was annotated using the Matching Probes based pipeline to a Locus Link identifier using 1 transcripts. // false // Matching Probes // A	NM_012941(11)	NM_012941 // Rattus norvegicus cytochrome P450, subfamily 51 (Cyp51), mRNA. // refseq // 11 // --- /// AY724494 // Rattus norvegicus clone UI-R-FJ0-cpw-f-16-0-UI unknown mRNA. // gb // 10 // ---	---	0.0109081	0.0331047	0.968418	5.96235e-07	1.25726e-158	0.641299	0.31093
1387020_at	Rat Expression Array 230 2.0	Rattus norvegicus	36980	Consensus sequence	GenBank	Rn.6150.1	gb:BG664123 /DB_XREF=gi:13886045 /DB_XREF=DRAAEA09 /CLONE=DRAAEA09 /FEA=FLmRNA /CNT=33 /TID=Rn.6150.1 /TIER=ConsEnd /STK=3 /UG=Rn.6150 /LL=25427 /UG_GENE=Cyp51 /UG_TITLE=Cytochrom P450 Lanosterol 14 alpha-demethylase /FL=gb:U17697.1 gb:NM_012941.1	BG664123	Rn.6150	Rn.107152	June 2003 (HGSC v3.1)	chr4:26758098-26776686 (+) // 82.25 // q13	cytochrome P450, subfamily 51	Cyp51	---	full length	ENSRNOG00000007234	25427	Q64654	---	---	NP_037073.1	NM_012941	---	---	---	---	2481	---	6118 // electron transport // inferred from electronic annotation /// 6508 // proteolysis and peptidolysis // inferred from electronic annotation /// 6695 // cholesterol biosynthesis // inferred from electronic annotation	5615 // extracellular space // inferred from electronic annotation /// 16021 // integral to membrane // inferred from electronic annotation	4295 // trypsin activity // inferred from electronic annotation /// 4497 // monooxygenase activity // inferred from electronic annotation /// 8168 // methyltransferase activity // inferred from electronic annotation /// 8398 // sterol 14-demethylase activ	Cholesterol_Biosynthesis // GenMAPP	p450 // prf:1203207A // Animalia; CYP1A2; rat; prf:1203207A; Rattus sp.; 1203207A // 1.0E-108	---	IPR001128 // Cytochrome P450	NP_037073.1 // span:21-43 // numtm:1	0 // QTL_NAME // TRAIT_NAME // candidate	This probe set was annotated using the Genome Consensus/Exemplar Overlap based pipeline to a Locus Link identifier using 1 transcripts. // false // Genome Consensus/Exemplar Overlap // C	NM_012941	AY724494 // Rattus norvegicus clone UI-R-FJ0-cpw-f-16-0-UI unknown mRNA. // gb // 0 // chr4:26757912-26775877(+) /// NM_012941 // Rattus norvegicus cytochrome P450, subfamily 51 (Cyp51), mRNA. // refseq // 0 // chr4:26758180-26775877(+) /// ENSRNOT0000000	---	0.0109081	0.0331047	0.968418	5.96235e-07	1.25726e-158	0.641299	0.31093
1371349_at	Rat Expression Array 230 2.0	Rattus norvegicus	36980	Consensus sequence	GenBank	Rn.40577.1	gb:AI598402 /DB_XREF=gi:4607450 /DB_XREF=EST250105 /CLONE=REMDQ70 /FEA=EST /CNT=40 /TID=Rn.40577.1 /TIER=Stack /STK=35 /UG=Rn.40577 /UG_TITLE=ESTs, Highly similar to COLLAGEN ALPHA 1(VI) CHAIN PRECURSOR (M.musculus)	AI598402	Rn.40577	Rn.107165	June 2003 (HGSC v3.1)	chr20:12321346-12338725 (+) // 93.63 // p12	similar to collagen alpha1 type VI-precursor	LOC294337	chr20p12	---	---	294337	---	---	---	XP_215375.2	XM_215375	---	---	---	---		---	---	---	---	---	---	---	IPR002035 // von Willebrand factor, type A /// IPR008160 // Collagen triple helix repeat	---	---	This probe set was annotated using the Genome Consensus/Exemplar Overlap based pipeline to a Locus Link identifier using 1 transcripts. // false // Genome Consensus/Exemplar Overlap // C	XM_215375	XM_215375 // Rattus norvegicus similar to collagen alpha1 type VI-precursor (LOC294337), mRNA. // refseq // 0 // chr20:12320322-12338075(+) /// GENSCAN00000064226 // cdna:Genscan chromosome:RGSC3.1:20:12320422:12337918:1 // ensembl // 0 // chr20:12320421-	---	0.0531534	0.0296345	0.960397	3.7798e-10	3.80969e-59	1.71742	0.778314
1371537_at	Rat Expression Array 230 2.0	Rattus norvegicus	36980	Consensus sequence	GenBank	Rn.2594.1	gb:AI179422 /DB_XREF=gi:3730060 /DB_XREF=EST223130 /CLONE=RSPCH13 /FEA=EST /CNT=28 /TID=Rn.2594.1 /TIER=Stack /STK=20 /UG=Rn.2594 /UG_TITLE=ESTs	AI179422	Rn.2594	Rn.107246	June 2003 (HGSC v3.1)	chr3:158346221-158346892 (-) // 100.0 // q42	Similar to beta-1,4-galactosyltransferase V	---	chr3q42	---	---	362275	---	---	---	XP_342585.1	XM_342584	---	---	---	---	1310062	---	---	---	---	---	---	---	---	---	0 // QTL_NAME // TRAIT_NAME // candidate	This probe set was annotated using the Accession based pipeline to a UniGene identifier using 100 transcripts. // false // Accession // E	AA799940,AA818821,AA850545,AA859124,AI044969,AI101187,AI103476,AI179422,AI179928,AI236087,AI412965,AI454617,AI703876,AI712506,AW252320,AW252663,AW253440,AW533035,BF284032,BF284034,BF284042,BF285769,BG372818,BG373382,BI281324,AA799940,AA818821,AA850545,AA8	--- // --- // --- // --- // ---	---	0.0478248	0.0510166	0.954839	1.77295e-06	4.46879e-65	0.903777	0.236081
1368200_at	Rat Expression Array 230 2.0	Rattus norvegicus	36980	Consensus sequence	GenBank	Rn.4106.1	gb:NM_134455.1 /DB_XREF=gi:19745169 /GEN=Scyd1 /FEA=FLmRNA /CNT=12 /TID=Rn.4106.1 /TIER=FL+Stack /STK=8 /UG=Rn.4106 /LL=89808 /DEF=Rattus norvegicus small inducible cytokine subfamily D, 1 (Scyd1), mRNA. /PROD=small inducible cytokine subfamily D, 1 /FL=g	NM_134455	Rn.4106	Rn.107266	June 2003 (HGSC v3.1)	chr19:10671757-10681250 (-) // 98.27 // p12	chemokine (C-X3-C motif) ligand 1	Cx3cl1	chr19p12	full length	ENSRNOG00000016326	89808	O55145 /// Q6IRF7	---	---	NP_604450.1	NM_134455	---	---	---	---	620458	---	6935 // chemotaxis // inferred from direct assay /// 6955 // immune response // inferred from electronic annotation /// 7155 // cell adhesion // inferred from electronic annotation /// 7165 // signal transduction // inferred from electronic annotation	5576 // extracellular region // inferred from electronic annotation /// 16020 // membrane // inferred from electronic annotation /// 16021 // integral to membrane // inferred from electronic annotation	5125 // cytokine activity // inferred from electronic annotation /// 5515 // protein binding // inferred from electronic annotation /// 8009 // chemokine activity // inferred from direct assay	---	---	---	IPR001811 // Small chemokine, interleukin-8 like	NP_604450.1 // span:7-29,339-358 // numtm:2	0 // QTL_NAME // TRAIT_NAME // candidate	This probe set was annotated using the Matching Probes based pipeline to a Locus Link identifier using 1 transcripts. // false // Matching Probes // A	NM_134455(10)	ENSRNOT00000022128 // cdna:known chromosome:RGSC3.1:19:10671766:10681250:-1 // ensembl // 10 // --- /// ENSRNOT00000022128 // cdna:known chromosome:RGSC3.1:19:10671766:10681250:-1 gene:ENSRNOG00000016326 // ensembl // 10 // --- /// NM_134455 // Rattus nor	---	0.0473903	0.145795	0.904776	8.94923e-09	6.692e-47	2.70724	1.82207
1369294_at	Rat Expression Array 230 2.0	Rattus norvegicus	36980	Consensus sequence	GenBank	Rn.10728.1	gb:NM_030848.1 /DB_XREF=gi:13540657 /GEN=Bst1 /FEA=FLmRNA /CNT=3 /TID=Rn.10728.1 /TIER=FL /STK=2 /UG=Rn.10728 /LL=81506 /DEF=Rattus norvegicus bone marrow stromal cell antigen 1 (Bst1), mRNA. /PROD=bone marrow stromal cell antigen 1 /FL=gb:NM_030848.1 gb:	NM_030848	Rn.10728	Rn.10728	June 2003 (HGSC v3.1)	chr14:72406653-72416889 (-) // 60.65 // q21	bone marrow stromal cell antigen 1	Bst1	chr14q21	full length	ENSRNOG00000003064	81506	Q63072	---	---	NP_110475.1	NM_030848	---	---	---	---	620344	---	6952 // defense response // inferred from electronic annotation	5615 // extracellular space // inferred from electronic annotation /// 5886 // plasma membrane // inferred from electronic annotation	3953 // NAD+ nucleosidase activity // inferred from electronic annotation /// 16787 // hydrolase activity // inferred from electronic annotation	---	---	---	IPR003193 // ADP-ribosyl cyclase (CD38/157)	---	0 // QTL_NAME // TRAIT_NAME // candidate	This probe set was annotated using the Matching Probes based pipeline to a Locus Link identifier using 1 transcripts. // false // Matching Probes // A	NM_030848(11)	NM_030848 // Rattus norvegicus bone marrow stromal cell antigen 1 (Bst1), mRNA. // refseq // 11 // ---	ENSRNOT00000004094 // ensembl // 3 // Cross Hyb Matching Probes	0.00275492	0.0273321	0.900588	1.25164e-06	4.57232e-45	-0.295243	-0.0743739
1368458_at	Rat Expression Array 230 2.0	Rattus norvegicus	36980	Consensus sequence	GenBank	Rn.10737.1	gb:NM_012942.1 /DB_XREF=gi:7549753 /GEN=Cyp7a1 /FEA=FLmRNA /CNT=7 /TID=Rn.10737.1 /TIER=FL /STK=5 /UG=Rn.10737 /LL=25428 /DEF=Rattus norvegicus Cytochrom P450 (cholesterol hydroxylase 7 alpha) (Cyp7a1), mRNA. /PROD=cytochrom P450 (cholesterol hydroxylase	NM_012942	Rn.10737	Rn.10737	June 2003 (HGSC v3.1)	chr5:19707153-19716868 (-) // 87.24 // q12	cytochrome P450, family 7, subfamily a, polypeptide 1	Cyp7a1	chr5q12	full length	ENSRNOG00000009488	25428	P18125	---	---	NP_037074.1	NM_012942	---	---	---	---	2482	---	6118 // electron transport // inferred from electronic annotation /// 6699 // bile acid biosynthesis // inferred from electronic annotation /// 8203 // cholesterol metabolism // inferred from electronic annotation	5783 // endoplasmic reticulum // inferred from electronic annotation /// 5792 // microsome // inferred from electronic annotation /// 16020 // membrane // inferred from electronic annotation /// 16021 // integral to membrane // inferred from electronic an	4497 // monooxygenase activity // inferred from electronic annotation /// 8123 // cholesterol 7-alpha-monooxygenase activity // inferred from direct assay /// 16491 // oxidoreductase activity // inferred from electronic annotation	Statin_Pathway_PharmGKB // GenMAPP	p450 // CP1B_MOUSE // Animalia; CYP1B-1; mou; CP1B_MOUSE; Mus musculus; Q64429 // 6.0E-66	---	IPR001128 // Cytochrome P450	NP_037074.1 // span:5-24 // numtm:1	0 // QTL_NAME // TRAIT_NAME // candidate	This probe set was annotated using the Matching Probes based pipeline to a Locus Link identifier using 1 transcripts. // false // Matching Probes // A	NM_012942(11)	ENSRNOT00000012819 // cdna:known chromosome:RGSC3.1:5:19707159:19716856:-1 // ensembl // 11 // --- /// ENSRNOT00000012819 // cdna:known chromosome:RGSC3.1:5:19707159:19716856:-1 gene:ENSRNOG00000009488 // ensembl // 11 // --- /// NM_012942 // Rattus norve	---	0.00676261	0.0266229	0.884755	4.73669e-07	1.33542e-43	-1.28231	-0.986049
1370178_at	Rat Expression Array 230 2.0	Rattus norvegicus	36980	Consensus sequence	GenBank	Rn.10739.1	gb:BG373973 /DB_XREF=gi:13298445 /DB_XREF=UI-R-CV1-bsl-a-05-0-UI.s1 /CLONE=UI-R-CV1-bsl-a-05-0-UI /FEA=FLmRNA /CNT=17 /TID=Rn.10739.1 /TIER=Stack /STK=10 /UG=Rn.10739 /LL=116600 /UG_GENE=Cacnb2 /UG_TITLE=calcium channel, voltage-dependent, beta 2 subunit	BG373973	Rn.10739	Rn.10739	June 2003 (HGSC v3.1)	chr17:88864078-89089703 (+) // 98.06 // q12.3	calcium channel, voltage-dependent, beta 2 subunit	Cacnb2	chr17q12.3	full length	ENSRNOG00000018378	116600	Q8VGC3	---	---	NP_446303.1	NM_053851	---	---	---	---	67385	---	6811 // ion transport // inferred from electronic annotation /// 6816 // calcium ion transport // inferred from electronic annotation	5891 // voltage-gated calcium channel complex // inferred from electronic annotation	5216 // ion channel activity // inferred from electronic annotation /// 5244 // voltage-gated ion channel activity // inferred from electronic annotation /// 5245 // voltage-gated calcium channel activity // inferred from electronic annotation /// 5246 //	---	---	---	IPR000584 // Dihydropyridine sensitive L-type calcium channel, beta subunit	---	0 // QTL_NAME // TRAIT_NAME // candidate	This probe set was annotated using the Matching Probes based pipeline to a Locus Link identifier using 1 transcripts. // false // Matching Probes // A	NM_053851(11)	NM_053851 // Rattus norvegicus calcium channel, voltage-dependent, beta 2 subunit (Cacnb2), mRNA. // refseq // 11 // ---	---	0	0.0386032	0.90283	5.15185e-13	1.27898e-85	-0.910474	-0.702812
1388023_a_at	Rat Expression Array 230 2.0	Rattus norvegicus	36980	Consensus sequence	GenBank	Rn.10739.2	gb:AF394941.1 /DB_XREF=gi:17864841 /FEA=FLmRNA /CNT=2 /TID=Rn.10739.2 /TIER=FL /STK=1 /UG=Rn.10739 /LL=116600 /UG_GENE=Cacnb2 /DEF=Rattus norvegicus L-type calcium channel beta-2c subunit mRNA, complete cds, alternatively spliced. /PROD=L-type calcium cha	AF394941	Rn.10739	Rn.10739	June 2003 (HGSC v3.1)	chr17:88741624-89088017 (+) // 97.75 // q12.3	calcium channel, voltage-dependent, beta 2 subunit	Cacnb2	chr17q12.3	full length	ENSRNOG00000018378	116600	Q8VGC3	---	---	NP_446303.1	NM_053851	---	---	---	---	67385	---	6811 // ion transport // inferred from electronic annotation /// 6816 // calcium ion transport // inferred from electronic annotation	5891 // voltage-gated calcium channel complex // inferred from electronic annotation	5216 // ion channel activity // inferred from electronic annotation /// 5244 // voltage-gated ion channel activity // inferred from electronic annotation /// 5245 // voltage-gated calcium channel activity // inferred from electronic annotation /// 5246 //	---	---	---	IPR000584 // Dihydropyridine sensitive L-type calcium channel, beta subunit	---	0 // QTL_NAME // TRAIT_NAME // candidate	This probe set was annotated using the Matching Probes based pipeline to a Locus Link identifier using 2 transcripts. // false // Matching Probes // A	AF423193(11),NM_053851(11)	ENSRNOT00000024928 // cdna:known chromosome:RGSC3.1:17:88993495:89087968:1 // ensembl // 11 // --- /// GENSCAN00000101061 // cdna:Genscan chromosome:RGSC3.1:17:89031884:89087968:1 // ensembl // 11 // --- /// NM_053851 // Rattus norvegicus calcium channel,	---	0	0.0386032	0.90283	5.15185e-13	1.27898e-85	-0.910474	-0.702812
1395263_at	Rat Expression Array 230 2.0	Rattus norvegicus	36980	Consensus sequence	GenBank	Rn.47174.1	gb:AW529355 /DB_XREF=gi:7171769 /DB_XREF=UI-R-BT1-akf-a-08-0-UI.s1 /CLONE=UI-R-BT1-akf-a-08-0-UI /FEA=EST /CNT=2 /TID=Rn.47174.1 /TIER=ConsEnd /STK=1 /UG=Rn.47174 /UG_TITLE=ESTs	AW529355	Rn.47174	Rn.10739	June 2003 (HGSC v3.1)	chr17:88947774-88948156 (+) // 68.25 // q12.3	Calcium channel, voltage-dependent, beta 2 subunit	Cacnb2	chr17q12.3	full length	ENSRNOG00000018378	116600	Q8VGC3	---	---	NP_446303.1	NM_053851	---	---	---	---	67385	---	6811 // ion transport // inferred from electronic annotation /// 6816 // calcium ion transport // inferred from electronic annotation	5891 // voltage-gated calcium channel complex // inferred from electronic annotation	5216 // ion channel activity // inferred from electronic annotation /// 5244 // voltage-gated ion channel activity // inferred from electronic annotation /// 5245 // voltage-gated calcium channel activity // inferred from electronic annotation /// 5246 //	---	---	---	---	---	0 // QTL_NAME // TRAIT_NAME // candidate	This probe set was annotated using the Accession based pipeline to a UniGene identifier using 8 transcripts. // false // Accession // E	AA899735,AW529355,AA899735,AW529355,AA899735,AW529355,AA899735,AW529355	--- // --- // --- // --- // ---	---	0	0.0386032	0.90283	5.15185e-13	1.27898e-85	-0.910474	-0.702812
1370130_at	Rat Expression Array 230 2.0	Rattus norvegicus	36980	Consensus sequence	GenBank	Rn.17947.1	gb:NM_057132.1 /DB_XREF=gi:16923985 /GEN=Arha2 /FEA=FLmRNA /CNT=6 /TID=Rn.17947.1 /TIER=FL /STK=0 /UG=Rn.17947 /LL=117273 /DEF=Rattus norvegicus plysia ras-related homolog A2 (Arha2), mRNA. /PROD=plysia ras-related homolog A2 /FL=gb:AY026069.1 gb:AY026068	NM_057132	Rn.17947	Rn.107401	June 2003 (HGSC v3.1)	chr16_random:1009997-1043369 (+) // 84.26 //	plysia ras-related homolog A2	Rhoa	chr16q12.5	full length	ENSRNOG00000014249	117273	P61589 /// O35791	---	---	NP_476473.1	NM_057132	---	---	---	---	619921	---	7155 // cell adhesion // inferred from electronic annotation /// 7160 // cell-matrix adhesion // inferred from electronic annotation /// 7229 // integrin-mediated signaling pathway // inferred from electronic annotation /// 7264 // small GTPase mediated s	5829 // cytosol // inferred from electronic annotation /// 5856 // cytoskeleton // inferred from electronic annotation	3924 // GTPase activity // inferred from electronic annotation /// 5525 // GTP binding // inferred from electronic annotation	G_Protein_Signaling // GenMAPP /// G13_Signaling_Pathway // GenMAPP /// Wnt_Signaling // GenMAPP	---	---	IPR001806 // Ras GTPase superfamily	---	0 // QTL_NAME // TRAIT_NAME // candidate	This probe set was annotated using the Matching Probes based pipeline to a Locus Link identifier using 1 transcripts. // false // Matching Probes // A	NM_057132(10)	NM_057132 // Rattus norvegicus plysia ras-related homolog A2 (Rhoa), mRNA. // refseq // 10 // ---	ENSRNOT00000019499 // ensembl // 8 // Cross Hyb Matching Probes /// ENSRNOT00000003368 // ensembl // 3 // Cross Hyb Matching Probes /// GENSCAN00000092299 // ensembl // 3 // Cross Hyb Matching Probes /// GENSCAN00000034631 // ensembl // 2 // Cross Hyb Mat	0.0154299	0.0555004	0.943449	2.2156e-06	1.42452e-20	1.76488	1.19976
1399027_at	Rat Expression Array 230 2.0	Rattus norvegicus	36980	Consensus sequence	GenBank	Rn.17947.2	gb:AI408053 /DB_XREF=gi:4251557 /DB_XREF=EST236343 /CLONE=RPLDK46 /FEA=EST /CNT=31 /TID=Rn.17947.2 /TIER=Stack /STK=9 /UG=Rn.17947 /LL=117273 /UG_GENE=Arha2 /UG_TITLE=plysia ras-related homolog A2	AI408053	Rn.17947	Rn.107401	June 2003 (HGSC v3.1)	chr16_random:1043241-1044287 (+) // 98.31 //	plysia ras-related homolog A2	Rhoa	chr16q12.5	full length	ENSRNOG00000014249	117273	P61589 /// O35791	---	---	NP_476473.1	NM_057132	---	---	---	---	619921	---	7155 // cell adhesion // inferred from electronic annotation /// 7160 // cell-matrix adhesion // inferred from electronic annotation /// 7229 // integrin-mediated signaling pathway // inferred from electronic annotation /// 7264 // small GTPase mediated s	5829 // cytosol // inferred from electronic annotation /// 5856 // cytoskeleton // inferred from electronic annotation	3924 // GTPase activity // inferred from electronic annotation /// 5525 // GTP binding // inferred from electronic annotation	G_Protein_Signaling // GenMAPP /// G13_Signaling_Pathway // GenMAPP /// Wnt_Signaling // GenMAPP	---	---	IPR001806 // Ras GTPase superfamily	---	0 // QTL_NAME // TRAIT_NAME // candidate	This probe set was annotated using the Matching Probes based pipeline to a Locus Link identifier using 1 transcripts. // false // Matching Probes // A	NM_057132(11)	NM_057132 // Rattus norvegicus plysia ras-related homolog A2 (Rhoa), mRNA. // refseq // 11 // ---	---	0.0154299	0.0555004	0.943449	2.2156e-06	1.42452e-20	1.76488	1.19976
1376029_at	Rat Expression Array 230 2.0	Rattus norvegicus	36980	Consensus sequence	GenBank	Rn.11705.1	gb:BI295991 /DB_XREF=gi:14959989 /DB_XREF=UI-R-DK0-cfd-b-05-0-UI.s1 /CLONE=UI-R-DK0-cfd-b-05-0-UI /FEA=EST /CNT=7 /TID=Rn.11705.1 /TIER=ConsEnd /STK=5 /UG=Rn.11705 /UG_TITLE=ESTs	BI295991	Rn.11705	Rn.107413	June 2003 (HGSC v3.1)	chr20:5108928-5109564 (-) // 55.49 // p12	RAB2, member RAS oncogene family-like	RGD:1302985	chr20p12	full length	---	294283	---	---	---	NP_997712.1	NM_212547	---	---	---	---	1302985	---	---	---	---	---	---	---	IPR000651 // Guanine nucleotide exchange factor for Ras-like GTPases; N-terminal motif /// IPR001895 // Guanine-nucleotide dissociation stimulator CDC25 /// IPR000159 // RA domain	---	0 // QTL_NAME // TRAIT_NAME // candidate	This probe set was annotated using the Genome Consensus/Exemplar Overlap based pipeline to a Locus Link identifier using 1 transcripts. // false // Genome Consensus/Exemplar Overlap // C	NM_212547	NM_212547 // Rattus norvegicus RAB2, member RAS oncogene family-like (Rab2l), mRNA. // refseq // 0 // chr20:5100488-5109200(-)	NM_212547 // refseq // 7 // Cross Hyb Matching Probes	0.0128125	0.0565706	0.961535	2.81541e-07	4.9266e-149	1.27998	0.901053
1388839_at	Rat Expression Array 230 2.0	Rattus norvegicus	36980	Consensus sequence	GenBank	Rn.24449.1	gb:AI233143 /DB_XREF=gi:4135840 /DB_XREF=EST229831 /CLONE=RKICL40 /FEA=EST /CNT=12 /TID=Rn.24449.1 /TIER=Stack /STK=11 /UG=Rn.24449 /UG_TITLE=ESTs, Weakly similar to GNDS RAT GUANINE NUCLEOTIDE DISSOCIATION STIMULATOR RALGDS FORM B (R.norvegicus)	AI233143	Rn.24449	Rn.107413	June 2003 (HGSC v3.1)	chr20:5100488-5100996 (-) // 96.39 // p12	RAB2, member RAS oncogene family-like	RGD:1302985	chr20p12	full length	---	294283	---	---	---	NP_997712.1	NM_212547	---	---	---	---	1302985	---	---	---	---	---	---	---	IPR000651 // Guanine nucleotide exchange factor for Ras-like GTPases; N-terminal motif /// IPR001895 // Guanine-nucleotide dissociation stimulator CDC25 /// IPR000159 // RA domain	---	0 // QTL_NAME // TRAIT_NAME // candidate	This probe set was annotated using the Matching Probes based pipeline to a Locus Link identifier using 1 transcripts. // false // Matching Probes // A	NM_212547(11)	NM_212547 // Rattus norvegicus RAB2, member RAS oncogene family-like (Rab2l), mRNA. // refseq // 11 // ---	---	0.0128125	0.0565706	0.961535	2.81541e-07	4.9266e-149	1.27998	0.901053
1369591_at	Rat Expression Array 230 2.0	Rattus norvegicus	36980	Consensus sequence	GenBank	Rn.10746.1	gb:NM_031562.1 /DB_XREF=gi:13928761 /GEN=Csnk /FEA=FLmRNA /CNT=2 /TID=Rn.10746.1 /TIER=FL /STK=2 /UG=Rn.10746 /LL=29188 /DEF=Rattus norvegicus casein kappa (Csnk), mRNA. /PROD=casein kappa /FL=gb:K02598.1 gb:NM_031562.1	NM_031562	Rn.10746	Rn.10746	June 2003 (HGSC v3.1)	chr14:21674804-21679427 (-) // 94.34 // p21	casein kappa	Csn10	chr14p21	full length	ENSRNOG00000001951	29188	P04468	---	---	NP_113750.1	NM_031562	---	---	---	---	61990	---	---	5576 // extracellular region // inferred from electronic annotation /// 5615 // extracellular space // inferred from electronic annotation	---	---	---	---	IPR000117 // Kappa casein	---	0 // QTL_NAME // TRAIT_NAME // candidate	This probe set was annotated using the Matching Probes based pipeline to a Locus Link identifier using 1 transcripts. // false // Matching Probes // A	NM_031562(11)	ENSRNOT00000002671 // cdna:known chromosome:RGSC3.1:14:21674805:21681362:-1 // ensembl // 11 // --- /// NM_031562 // Rattus norvegicus casein kappa (Csn10), mRNA. // refseq // 11 // ---	GENSCAN00000017538 // ensembl // 8 // Cross Hyb Matching Probes	0.00242601	0.0400088	0.947508	1.9125e-10	9.92849e-66	-1.0711	-0.755448
1368935_at	Rat Expression Array 230 2.0	Rattus norvegicus	36980	Consensus sequence	GenBank	Rn.63609.1	gb:NM_012920.1 /DB_XREF=gi:6978592 /GEN=Camk2a /FEA=FLmRNA /CNT=8 /TID=Rn.63609.1 /TIER=FL /STK=2 /UG=Rn.63609 /LL=25400 /DEF=Rattus norvegicus Ca2+calmodulin-dependent protein kinase II alpha (Camk2a), mRNA. /PROD=ca2+calmodulin-dependent protein kinase	NM_012920	Rn.63609	Rn.107499	June 2003 (HGSC v3.1)	chr18:56951478-57020769 (+) // 71.32 // q12.1	calcium/calmodulin-dependent protein kinase II alpha subunit	Camk2a	chr18q11	full length	ENSRNOG00000004005	25400	P11275	---	---	NP_037052.1	NM_012920	---	---	---	---	2261	---	82 // G1/S transition of mitotic cell cycle // inferred from electronic annotation /// 6468 // protein amino acid phosphorylation // inferred from direct assay /// 6816 // calcium ion transport // inferred from electronic annotation /// 46777 // autophosp	5954 // calcium- and calmodulin-dependent protein kinase complex // inferred from electronic annotation	4672 // protein kinase activity // inferred from electronic annotation /// 4674 // protein serine/threonine kinase activity // inferred from electronic annotation /// 4685 // calcium- and calmodulin-dependent protein kinase activity // inferred from direc	Calcium_regulation_in_cardiac_cells // GenMAPP /// Smooth_muscle_contraction // GenMAPP	ec // A2S7_HUMAN // (Q96Q40) Serine/threonine-protein kinase ALS2CR7 (EC 2.7.1.37) (Amyotrophic lateral sclerosis 2 chromosomal region candidate gene protein 7) // 4.0E-67 /// hanks // 2.1.1 // CaMK Group; CaMK I Regulated by Ca2+/CaM and close relatives;	---	IPR000719 // Protein kinase	---	0 // QTL_NAME // TRAIT_NAME // candidate	This probe set was annotated using the Matching Probes based pipeline to a Locus Link identifier using 1 transcripts. // false // Matching Probes // A	NM_012920(11)	ENSRNOT00000025283 // cdna:novel chromosome:RGSC3.1:18:56951520:57020488:1 // ensembl // 10 // --- /// GENSCAN00000093458 // cdna:Genscan chromosome:RGSC3.1:18:57012581:57020494:1 // ensembl // 10 // --- /// ENSRNOT00000025283 // cdna:novel chromosome:RGS	---	0.00507092	0.0271299	0.809944	3.28111e-07	1.844e-30	-1.33973	-1.06714
1381637_at	Rat Expression Array 230 2.0	Rattus norvegicus	36980	Consensus sequence	GenBank	Rn.65807.1	gb:BE107291 /DB_XREF=gi:8499396 /DB_XREF=UI-R-BS1-ays-a-12-0-UI.s1 /CLONE=UI-R-BS1-ays-a-12-0-UI /FEA=EST /CNT=2 /TID=Rn.65807.1 /TIER=ConsEnd /STK=2 /UG=Rn.65807 /UG_TITLE=ESTs, Moderately similar to CALCIUMCALMODULIN-DEPENDENT PROTEIN KINASE TYPE II ALP	BE107291	Rn.65807	Rn.107499	June 2003 (HGSC v3.1)	---	Calcium/calmodulin-dependent protein kinase II alpha subunit	Camk2a	chr18q11	full length	ENSRNOG00000004005	25400	P11275	---	---	NP_037052.1	NM_012920	---	---	---	---	2261	---	82 // G1/S transition of mitotic cell cycle // inferred from electronic annotation /// 6468 // protein amino acid phosphorylation // inferred from direct assay /// 6816 // calcium ion transport // inferred from electronic annotation /// 46777 // autophosp	5954 // calcium- and calmodulin-dependent protein kinase complex // inferred from electronic annotation	4672 // protein kinase activity // inferred from electronic annotation /// 4674 // protein serine/threonine kinase activity // inferred from electronic annotation /// 4685 // calcium- and calmodulin-dependent protein kinase activity // inferred from direc	Calcium_regulation_in_cardiac_cells // GenMAPP /// Smooth_muscle_contraction // GenMAPP	---	---	---	---	0 // QTL_NAME // TRAIT_NAME // candidate	This probe set was annotated using the Accession based pipeline to a UniGene identifier using 4 transcripts. // false // Accession // E	BE107291,BE107291,BE107291,BE107291	--- // --- // --- // --- // ---	---	0.00507092	0.0271299	0.809944	3.28111e-07	1.844e-30	-1.33973	-1.06714
1388187_at	Rat Expression Array 230 2.0	Rattus norvegicus	36980	Consensus sequence	GenBank	Rn.38966.1	gb:BM384558 /DB_XREF=gi:18184611 /DB_XREF=UI-R-DY0-ckl-c-05-0-UI.s1 /CLONE=UI-R-DY0-ckl-c-05-0-UI /FEA=mRNA /CNT=7 /TID=Rn.38966.1 /TIER=ConsEnd /STK=1 /UG=Rn.38966 /UG_TITLE=Rattus norvegicus Ca2+calmodulin-dependent protein kinase II, alpha subunit mRNA	BM384558	Rn.38966	Rn.107499	June 2003 (HGSC v3.1)	chr18:57020734-57023858 (+) // 92.26 // q12.1	calcium/calmodulin-dependent protein kinase II alpha subunit	Camk2a	chr18q11	full length	ENSRNOG00000004005	25400	P11275	---	---	NP_037052.1	NM_012920	---	---	---	---	2261	---	82 // G1/S transition of mitotic cell cycle // inferred from electronic annotation /// 6468 // protein amino acid phosphorylation // inferred from direct assay /// 6816 // calcium ion transport // inferred from electronic annotation /// 46777 // autophosp	5954 // calcium- and calmodulin-dependent protein kinase complex // inferred from electronic annotation	4672 // protein kinase activity // inferred from electronic annotation /// 4674 // protein serine/threonine kinase activity // inferred from electronic annotation /// 4685 // calcium- and calmodulin-dependent protein kinase activity // inferred from direc	Calcium_regulation_in_cardiac_cells // GenMAPP /// Smooth_muscle_contraction // GenMAPP	---	---	---	---	0 // QTL_NAME // TRAIT_NAME // candidate	This probe set was annotated using the Matching Probes based pipeline to a Locus Link identifier using 1 transcripts. // false // Matching Probes // A	AF237778(11)	AF237778 // Rattus norvegicus Ca2+/calmodulin-dependent protein kinase II, alpha subunit mRNA, 3' untranslated region. // gb // 11 // ---	---	0.00507092	0.0271299	0.809944	3.28111e-07	1.844e-30	-1.33973	-1.06714
1389824_at	Rat Expression Array 230 2.0	Rattus norvegicus	36980	Consensus sequence	GenBank	Rn.63609.2	gb:BF404381 /DB_XREF=gi:11392356 /DB_XREF=UI-R-CA1-bie-e-07-0-UI.s1 /CLONE=UI-R-CA1-bie-e-07-0-UI /FEA=EST /CNT=29 /TID=Rn.63609.2 /TIER=Stack /STK=28 /UG=Rn.63609 /LL=25400 /UG_GENE=Camk2a /UG_TITLE=Ca2+calmodulin-dependent protein kinase II alpha	BF404381	Rn.63609	Rn.107499	June 2003 (HGSC v3.1)	chr18:56994015-56994626 (+) // 69.13 // q12.1	Calcium/calmodulin-dependent protein kinase II alpha subunit	Camk2a	chr18q11	full length	ENSRNOG00000004005	25400	P11275	---	---	NP_037052.1	NM_012920	---	---	---	---	2261	---	82 // G1/S transition of mitotic cell cycle // inferred from electronic annotation /// 6468 // protein amino acid phosphorylation // inferred from direct assay /// 6816 // calcium ion transport // inferred from electronic annotation /// 46777 // autophosp	5954 // calcium- and calmodulin-dependent protein kinase complex // inferred from electronic annotation	4672 // protein kinase activity // inferred from electronic annotation /// 4674 // protein serine/threonine kinase activity // inferred from electronic annotation /// 4685 // calcium- and calmodulin-dependent protein kinase activity // inferred from direc	Calcium_regulation_in_cardiac_cells // GenMAPP /// Smooth_muscle_contraction // GenMAPP	---	---	---	---	0 // QTL_NAME // TRAIT_NAME // candidate	This probe set was annotated using the Accession based pipeline to a UniGene identifier using 76 transcripts. // false // Accession // E	BF388233,BF401128,BF401161,BF404381,BF406275,BF410107,BF410124,BF410234,BF410395,BF415710,BF416039,BF416087,BF416096,BF416230,BF418013,BF419451,BF419516,BF419644,BG376517,BF388233,BF401128,BF401161,BF404381,BF406275,BF410107,BF410124,BF410234,BF410395,BF4	--- // --- // --- // --- // ---	---	0.00507092	0.0271299	0.809944	3.28111e-07	1.844e-30	-1.33973	-1.06714
1383273_a_at	Rat Expression Array 230 2.0	Rattus norvegicus	36980	Consensus sequence	GenBank	Rn.9243.1	gb:AA956005 /DB_XREF=gi:4238400 /DB_XREF=UI-R-E1-fb-h-04-0-UI.s1 /CLONE=UI-R-E1-fb-h-04-0-UI /FEA=EST /CNT=9 /TID=Rn.9243.1 /TIER=ConsEnd /STK=0 /UG=Rn.9243 /UG_TITLE=ESTs, Weakly similar to ROK_HUMAN HETEROGENEOUS NUCLEAR RIBONUCLEOPROTEIN K (R.norvegicu	AA956005	Rn.9243	Rn.107537	June 2003 (HGSC v3.1)	chr20:12283280-12290499 (+) // 97.52 // p12	poly(rC) binding protein 3 (predicted)	RGD:1307430	chr20p12	---	---	294336	Q6AY48	---	---	NP_001011945.1	NM_001011945	---	---	---	---	1307430	---	---	---	---	---	---	---	IPR004087 // KH	---	0 // QTL_NAME // TRAIT_NAME // candidate	This probe set was annotated using the Matching Probes based pipeline to a Locus Link identifier using 1 transcripts. // false // Matching Probes // A	BC079196(11)	XM_215373 // Rattus norvegicus similar to poly(rC) binding protein 3; poly(rC)-binding protein 3; poly (rC)-binding protein 3 (LOC294336), mRNA. // refseq // 11 // --- /// BC079196 // Rattus norvegicus cDNA clone MGC:94248 IMAGE:7131426, complete cds. //	---	0.000373205	0.0598072	0.951302	1.83224e-08	5.40476e-192	-0.177168	-0.339359
1383274_at	Rat Expression Array 230 2.0	Rattus norvegicus	36980	Consensus sequence	GenBank	Rn.9243.1	gb:AA956005 /DB_XREF=gi:4238400 /DB_XREF=UI-R-E1-fb-h-04-0-UI.s1 /CLONE=UI-R-E1-fb-h-04-0-UI /FEA=EST /CNT=9 /TID=Rn.9243.1 /TIER=ConsEnd /STK=0 /UG=Rn.9243 /UG_TITLE=ESTs, Weakly similar to ROK_HUMAN HETEROGENEOUS NUCLEAR RIBONUCLEOPROTEIN K (R.norvegicu	AA956005	Rn.9243	Rn.107537	June 2003 (HGSC v3.1)	chr20:12283280-12290499 (+) // 97.52 // p12	poly(rC) binding protein 3 (predicted)	RGD:1307430	chr20p12	---	---	294336	Q6AY48	---	---	NP_001011945.1	NM_001011945	---	---	---	---	1307430	---	---	---	---	---	---	---	IPR004087 // KH	---	0 // QTL_NAME // TRAIT_NAME // candidate	This probe set was annotated using the Matching Probes based pipeline to a Locus Link identifier using 1 transcripts. // false // Matching Probes // A	BC079196(11)	XM_215373 // Rattus norvegicus similar to poly(rC) binding protein 3; poly(rC)-binding protein 3; poly (rC)-binding protein 3 (LOC294336), mRNA. // refseq // 11 // --- /// BC079196 // Rattus norvegicus cDNA clone MGC:94248 IMAGE:7131426, complete cds. //	---	0.000373205	0.0598072	0.951302	1.83224e-08	5.40476e-192	-0.177168	-0.339359
1385705_at	Rat Expression Array 230 2.0	Rattus norvegicus	36980	Consensus sequence	GenBank	Rn.9243.2	gb:AI072571 /DB_XREF=gi:3398765 /DB_XREF=UI-R-C2-nn-a-03-0-UI.s1 /CLONE=UI-R-C2-nn-a-03-0-UI /FEA=EST /CNT=1 /TID=Rn.9243.2 /TIER=ConsEnd /STK=0 /UG=Rn.9243 /UG_TITLE=ESTs, Weakly similar to ROK_HUMAN HETEROGENEOUS NUCLEAR RIBONUCLEOPROTEIN K (R.norvegicu	AI072571	Rn.9243	Rn.107537	June 2003 (HGSC v3.1)	chr20:12253237-12290500 (+) // 95.36 // p12	poly(rC) binding protein 3 (predicted)	RGD:1307430	chr20p12	---	---	294336	Q6AY48	---	---	NP_001011945.1	NM_001011945	---	---	---	---	1307430	---	---	---	---	---	---	---	IPR004087 // KH	---	0 // QTL_NAME // TRAIT_NAME // candidate	This probe set was annotated using the Matching Probes based pipeline to a Locus Link identifier using 1 transcripts. // false // Matching Probes // A	BC079196(10)	ENSRNOT00000001675 // cdna:novel chromosome:RGSC3.1:20:12251143:12289870:1 // ensembl // 10 // --- /// GENSCAN00000020772 // cdna:Genscan chromosome:RGSC3.1:20:12192890:12271447:1 // ensembl // 10 // --- /// XM_215373 // Rattus norvegicus similar to poly(	---	0.000373205	0.0598072	0.951302	1.83224e-08	5.40476e-192	-0.177168	-0.339359
1387689_at	Rat Expression Array 230 2.0	Rattus norvegicus	36980	Consensus sequence	GenBank	Rn.10757.1	gb:NM_017304.1 /DB_XREF=gi:8393645 /GEN=Kcnab2 /FEA=FLmRNA /CNT=4 /TID=Rn.10757.1 /TIER=FL /STK=1 /UG=Rn.10757 /LL=29738 /DEF=Rattus norvegicus potassium voltage gated channel, shaker related subfamily, beta member 2 (Kcnab2), mRNA. /PROD=potassium voltag	NM_017304	Rn.10757	Rn.10757	June 2003 (HGSC v3.1)	chr5:169634286-169720913 (-) // 91.29 // q36	potassium voltage-gated channel, shaker-related subfamily, beta member 2	Kcnab2	chr5q36	full length	ENSRNOG00000011550	29738	P62483	---	---	NP_059000.1	NM_017304	---	---	---	---	61828	---	6811 // ion transport // inferred from electronic annotation /// 6813 // potassium ion transport // inferred from electronic annotation	5737 // cytoplasm // inferred from electronic annotation /// 5887 // integral to plasma membrane // inferred from electronic annotation /// 16021 // integral to membrane // inferred from electronic annotation	5216 // ion channel activity // inferred from electronic annotation /// 5244 // voltage-gated ion channel activity // inferred from electronic annotation /// 5249 // voltage-gated potassium channel activity // inferred from electronic annotation /// 5267	---	---	---	IPR001395 // Aldo/keto reductase	---	0 // QTL_NAME // TRAIT_NAME // candidate	This probe set was annotated using the Matching Probes based pipeline to a Locus Link identifier using 1 transcripts. // false // Matching Probes // A	NM_017304(11)	ENSRNOT00000015840 // cdna:known chromosome:RGSC3.1:5:169634291:169680355:-1 // ensembl // 11 // --- /// GENSCAN00000019391 // cdna:Genscan chromosome:RGSC3.1:5:169634291:169648363:-1 // ensembl // 11 // --- /// NM_017304 // Rattus norvegicus potassium vo	---	0.00136537	0.0342549	0.934149	4.38067e-07	3.98053e-55	-1.03336	-0.817145
1374303_at	Rat Expression Array 230 2.0	Rattus norvegicus	36980	Consensus sequence	GenBank	Rn.14599.1	gb:BI288146 /DB_XREF=gi:14944443 /DB_XREF=UI-R-DK0-cdc-e-01-0-UI.s1 /CLONE=UI-R-DK0-cdc-e-01-0-UI /FEA=EST /CNT=7 /TID=Rn.14599.1 /TIER=Stack /STK=7 /UG=Rn.14599 /UG_TITLE=ESTs	BI288146	Rn.14599	Rn.107582	June 2003 (HGSC v3.1)	chr12:43397939-43399699 (+) // 96.33 // q16	similar to prostate cancer antigen-1 (predicted)	RGD1306377_predicted	chr12q16	---	---	304578	---	---	---	XP_222273.1	XM_222273	---	---	---	---	1306377	---	---	---	---	---	---	---	---	---	0 // QTL_NAME // TRAIT_NAME // candidate	This probe set was annotated using the Matching Probes based pipeline to a Locus Link identifier using 1 transcripts. // false // Matching Probes // A	XM_222273(11)	ENSRNOT00000031658 // cdna:novel chromosome:RGSC3.1:12:43395540:43399684:1 // ensembl // 11 // --- /// GENSCAN00000065809 // cdna:Genscan chromosome:RGSC3.1:12:43395540:43399684:1 // ensembl // 11 // --- /// XM_222273 // Rattus norvegicus similar to prost	---	0.00296069	0.0259214	0.936609	1.53308e-07	5.73886e-55	0.341366	0.0982165
1387073_at	Rat Expression Array 230 2.0	Rattus norvegicus	36980	Consensus sequence	GenBank	Rn.24412.1	gb:NM_030991.1 /DB_XREF=gi:13591881 /GEN=Snap25 /FEA=FLmRNA /CNT=31 /TID=Rn.24412.1 /TIER=FL+Stack /STK=8 /UG=Rn.24412 /LL=25012 /DEF=Rattus norvegicus Synaptosomal-associated protein, 25 kDa (Snap25), mRNA. /PROD=synaptosomal-associated protein, 25 kDa /	NM_030991	Rn.24412	Rn.107689	June 2003 (HGSC v3.1)	chr3:124712177-124800226 (+) // 87.36 // q36	synaptosomal-associated protein 25	RGD:3728	chr3q36	full length	ENSRNOG00000006037	25012	P60881	---	---	NP_112253.1	NM_030991	---	---	---	---	3728	---	1504 // neurotransmitter uptake // inferred from electronic annotation /// 6887 // exocytosis // traceable author statement /// 7268 // synaptic transmission // inferred from electronic annotation /// 7269 // neurotransmitter secretion // inferred from el	5871 // kinesin complex // inferred from electronic annotation /// 5886 // plasma membrane // inferred from electronic annotation /// 19717 // synaptosome // inferred from electronic annotation	149 // SNARE binding // inferred from direct assay /// 5484 // SNAP receptor activity // traceable author statement /// 17075 // syntaxin-1 binding // inferred from direct assay	---	---	---	IPR000928 // SNAP-25 /// IPR000727 // Target SNARE coiled-coil domain	---	0 // QTL_NAME // TRAIT_NAME // candidate /// 631541 // Blood pressure QTL 81 // Blood pressure // flank	This probe set was annotated using the Matching Probes based pipeline to a Locus Link identifier using 1 transcripts. // false // Matching Probes // A	NM_030991(10)	NM_030991 // Rattus norvegicus synaptosomal-associated protein (Snap25), mRNA. // refseq // 10 // ---	---	0.00469905	0.0194807	0.965002	1.36147e-08	2.71711e-67	-1.12172	-0.830293
1388658_at	Rat Expression Array 230 2.0	Rattus norvegicus	36980	Consensus sequence	GenBank	Rn.33769.2	gb:AA942704 /DB_XREF=gi:3102620 /DB_XREF=EST198203 /CLONE=RBRAA33 /FEA=EST /CNT=14 /TID=Rn.33769.2 /TIER=Stack /STK=13 /UG=Rn.33769 /UG_TITLE=ESTs, Moderately similar to SUR2 MOUSE SURFEIT LOCUS PROTEIN 2 (M.musculus)	AA942704	Rn.33769	Rn.107863	June 2003 (HGSC v3.1)	chr3:5817217-5817631 (+) // 94.09 // p12	CDNA clone MGC:72956 IMAGE:6918490, complete cds	---	---	---	---		Q6PCU1	---	---	---	---	---	---	---	---		---	---	---	---	---	---	---	IPR008833 // Surfeit locus 2	---	---	This probe set was annotated using the Matching Probes based pipeline to a UniGene identifier using 1 transcripts. // false // Matching Probes // A	BC059157(11)	BC059157 // Rattus norvegicus cDNA clone MGC:72956 IMAGE:6918490, complete cds. // gb // 11 // ---	XM_216028 // refseq // 1 // Negative Strand Matching Probes	0.010773	0.0535705	0.952332	4.60863e-11	5.93837e-137	1.71157	1.25292
1388381_at	Rat Expression Array 230 2.0	Rattus norvegicus	36980	Consensus sequence	GenBank	Rn.19934.1	gb:AI411198 /DB_XREF=gi:4254702 /DB_XREF=EST239492 /CLONE=RKIER46 /FEA=EST /CNT=25 /TID=Rn.19934.1 /TIER=Stack /STK=21 /UG=Rn.19934 /UG_TITLE=ESTs, Weakly similar to NUCL RAT NUCLEOLIN (R.norvegicus)	AI411198	Rn.19934	Rn.107880	June 2003 (HGSC v3.1)	chr8:19915632-19917547 (-) // 79.48 // q13	Similar to eukaryotic translation initiation factor 3 p42 subunit	---	chr8q13	---	---	298700	Q5RK09	---	---	XP_216611.2	XM_216611	---	---	---	---	1307191	---	---	---	---	---	---	---	IPR000504 // RNA-binding region RNP-1 (RNA recognition motif)	---	0 // QTL_NAME // TRAIT_NAME // candidate	This probe set was annotated using the Matching Probes based pipeline to a UniGene identifier using 1 transcripts. // false // Matching Probes // A	BC086383(11)	BC086383 // Rattus norvegicus cDNA clone MGC:105936 IMAGE:7301572, complete cds. // gb // 11 // ---	ENSRNOT00000039866 // ensembl // 6 // Cross Hyb Matching Probes /// ENSRNOT00000027985 // ensembl // 6 // Cross Hyb Matching Probes /// GENSCAN00000018322 // ensembl // 6 // Cross Hyb Matching Probes	0.0131	0.0356209	0.92327	1.59679e-06	7.97535e-54	2.71305	2.33862
1382503_at	Rat Expression Array 230 2.0	Rattus norvegicus	36980	Consensus sequence	GenBank	Rn.23885.1	gb:BE109551 /DB_XREF=gi:8501656 /DB_XREF=UI-R-BJ1-avp-e-02-0-UI.s1 /CLONE=UI-R-BJ1-avp-e-02-0-UI /FEA=EST /CNT=4 /TID=Rn.23885.1 /TIER=ConsEnd /STK=1 /UG=Rn.23885 /UG_TITLE=ESTs, Highly similar to IRF2 MOUSE INTERFERON REGULATORY FACTOR 2 (M.musculus)	BE109551	Rn.23885	Rn.107887	June 2003 (HGSC v3.1)	chr16:48673114-48673459 (-) // 95.03 // q11	interferon regulatory factor 2 (predicted)	RGD:1304922	chr16q11	---	---	290749	---	---	---	XP_214350.2	XM_214350	---	---	---	---	1304922	---	---	---	---	---	---	---	IPR001346 // Interferon regulatory factor	---	0 // QTL_NAME // TRAIT_NAME // candidate	This probe set was annotated using the Matching Probes based pipeline to a Locus Link identifier using 1 transcripts. // false // Matching Probes // A	XM_214350(9)	XM_214350 // Rattus norvegicus similar to interferon regulatory factor 2 (LOC290749), mRNA. // refseq // 9 // ---	ENSRNOT00000013118 // ensembl // 7 // Cross Hyb Matching Probes /// GENSCAN00000045784 // ensembl // 7 // Cross Hyb Matching Probes	0.00225558	0.0343703	0.873625	9.61404e-09	7.28926e-81	-1.155	-0.937403
1386518_at	Rat Expression Array 230 2.0	Rattus norvegicus	36980	Consensus sequence	GenBank	Rn.23885.2	gb:BI294557 /DB_XREF=gi:14957124 /DB_XREF=UI-R-DK0-cel-f-05-0-UI.s1 /CLONE=UI-R-DK0-cel-f-05-0-UI /FEA=EST /CNT=1 /TID=Rn.23885.2 /TIER=ConsEnd /STK=0 /UG=Rn.23885 /UG_TITLE=ESTs, Highly similar to IRF2 MOUSE INTERFERON REGULATORY FACTOR 2 (M.musculus)	BI294557	Rn.23885	Rn.107887	June 2003 (HGSC v3.1)	chr16:48681207-48681374 (-) // 100.0 // q11	interferon regulatory factor 2 (predicted)	RGD:1304922	chr16q11	---	---	290749	---	---	---	XP_214350.2	XM_214350	---	---	---	---	1304922	---	---	---	---	---	---	---	IPR001346 // Interferon regulatory factor	---	0 // QTL_NAME // TRAIT_NAME // candidate	This probe set was annotated using the Matching Probes based pipeline to a Locus Link identifier using 1 transcripts. // false // Matching Probes // A	XM_214350(11)	ENSRNOT00000013118 // cdna:novel chromosome:RGSC3.1:16:48673208:48725580:-1 // ensembl // 11 // --- /// GENSCAN00000002583 // cdna:Genscan chromosome:RGSC3.1:16:48681208:48681372:-1 // ensembl // 11 // --- /// XM_214350 // Rattus norvegicus similar to int	---	0.00225558	0.0343703	0.873625	9.61404e-09	7.28926e-81	-1.155	-0.937403
1371246_at	Rat Expression Array 230 2.0	Rattus norvegicus	36980	Consensus sequence	GenBank	Rn.7345.1	gb:BE109988 /DB_XREF=gi:8502093 /DB_XREF=UI-R-BJ1-aum-f-12-0-UI.s1 /CLONE=UI-R-BJ1-aum-f-12-0-UI /FEA=DNA /CNT=21 /TID=Rn.7345.1 /TIER=Stack /STK=11 /UG=Rn.7345 /UG_TITLE=R.norvegicus NTF2 gene	BE109988	Rn.7345	Rn.107980	June 2003 (HGSC v3.1)	chr19:35716907-35722921 (+) // 96.82 // q12 /// chr15:36502043-36502674 (-) // 56.26 // p12	nuclear transport factor 2	NTF2	chr19q12	full length	---	291981	P61972	---	---	NP_001007630.1	NM_001007629	---	---	---	---		---	---	---	---	---	---	---	IPR002075 // Nuclear transport factor 2 (NTF2)	---	---	This probe set was annotated using the Matching Probes based pipeline to a Locus Link identifier using 1 transcripts. // false // Matching Probes // A	BC061569(11)	BC061569 // Rattus norvegicus nuclear transport factor 2, mRNA (cDNA clone MGC:72930 IMAGE:6886638), complete cds. // gb // 11 // ---	ENSRNOT00000025608 // ensembl // 5 // Cross Hyb Matching Probes /// GENSCAN00000063166 // ensembl // 5 // Cross Hyb Matching Probes /// GENSCAN00000069704 // ensembl // 3 // Cross Hyb Matching Probes	0.0103892	0.0357463	0.97752	1.51249e-06	1.32071e-118	1.50649	1.17994
1376112_a_at	Rat Expression Array 230 2.0	Rattus norvegicus	36980	Consensus sequence	GenBank	Rn.24596.2	gb:AI231712 /DB_XREF=gi:3815592 /DB_XREF=EST228400 /CLONE=REMDN87 /FEA=EST /CNT=1 /TID=Rn.24596.2 /TIER=ConsEnd /STK=1 /UG=Rn.24596 /UG_TITLE=ESTs	AI231712	Rn.24596	Rn.107980	June 2003 (HGSC v3.1)	chr19:35723050-35723717 (+) // 99.82 // q12	nuclear transport factor 2	NTF2	chr19q12	full length	---	291981	P61972	---	---	NP_001007630.1	NM_001007629	---	---	---	---		---	---	---	---	---	---	---	IPR002075 // Nuclear transport factor 2 (NTF2)	---	---	This probe set was annotated using the Matching Probes based pipeline to a Locus Link identifier using 1 transcripts. // false // Matching Probes // A	BC061569(11)	BC061569 // Rattus norvegicus nuclear transport factor 2, mRNA (cDNA clone MGC:72930 IMAGE:6886638), complete cds. // gb // 11 // ---	---	0.0103892	0.0357463	0.97752	1.51249e-06	1.32071e-118	1.50649	1.17994
1370674_at	Rat Expression Array 230 2.0	Rattus norvegicus	36980	Consensus sequence	GenBank	Rn.10806.1	gb:AF016178.1 /DB_XREF=gi:2367604 /GEN=Go-VN1 /FEA=FLmRNA /CNT=1 /TID=Rn.10806.1 /TIER=FL /STK=1 /UG=Rn.10806 /DEF=Rattus norvegicus putative pheromone receptor (Go-VN1) mRNA, complete cds. /PROD=putative pheromone receptor /FL=gb:AF016178.1	AF016178	Rn.10806	Rn.10806	June 2003 (HGSC v3.1)	chr7:11785459-11818125 (+) // 98.57 // q11	putative pheromone receptor (Go-VN1)	RGD:727942	---	full length	ENSRNOG00000007730	286915	O35265	---	---	NP_775154.1	NM_173131	---	---	---	---	727942	---	---	---	16503 // pheromone receptor activity // inferred from sequence or structural similarity	GPCRDB_Class_C_Metabotropic_glutamate_pheromone // GenMAPP	---	---	IPR000337 // G-protein coupled receptor family 3, metabotropic glutamate receptor-like	NP_775154.1 // span:277-299,312-334,347-369,389-408,434-456,469-488,503-525 // numtm:7	0 // QTL_NAME // TRAIT_NAME // candidate	This probe set was annotated using the Matching Probes based pipeline to a Locus Link identifier using 1 transcripts. // false // Matching Probes // A	NM_173131(11)	ENSRNOT00000010203 // cdna:known chromosome:RGSC3.1:7:11785460:11818126:1 // ensembl // 9 // --- /// NM_173131 // Rattus norvegicus putative pheromone receptor (Go-VN1) (LOC286915), mRNA. // refseq // 11 // ---	GENSCAN00000016669 // ensembl // 7 // Cross Hyb Matching Probes /// GENSCAN00000027058 // ensembl // 1 // Cross Hyb Matching Probes /// XM_218149 // refseq // 1 // Cross Hyb Matching Probes /// XM_236825 // refseq // 1 // Cross Hyb Matching Probes	0.00755597	0.0262726	0.881561	8.71403e-07	1.53394e-42	-1.31067	-1.01043
1370057_at	Rat Expression Array 230 2.0	Rattus norvegicus	36980	Consensus sequence	GenBank	Rn.2401.1	gb:NM_017148.1 /DB_XREF=gi:8393205 /GEN=Csrp1 /FEA=FLmRNA /CNT=60 /TID=Rn.2401.1 /TIER=FL+Stack /STK=6 /UG=Rn.2401 /LL=29276 /DEF=Rattus norvegicus cysteine rich protein 1 (Csrp1), mRNA. /PROD=cysteine rich protein 1 /FL=gb:U09567.1 gb:NM_017148.1	NM_017148	Rn.2401	Rn.108075	June 2003 (HGSC v3.1)	chr13:48764243-48789858 (+) // 99.76 // q13	cysteine and glycine-rich protein 1	Csrp1	chr13q13	full length	ENSRNOG00000008937	29276	P47875	---	---	NP_058844.1	NM_017148	---	---	---	---	62053	---	7399 // neurogenesis // non-traceable author statement /// 30036 // actin cytoskeleton organization and biogenesis // inferred from electronic annotation	5634 // nucleus // inferred from electronic annotation /// 15629 // actin cytoskeleton // inferred from electronic annotation	5515 // protein binding // inferred from electronic annotation /// 8270 // zinc ion binding // inferred from electronic annotation	---	---	---	IPR001781 // Zn-binding protein, LIM	---	0 // QTL_NAME // TRAIT_NAME // candidate	This probe set was annotated using the Matching Probes based pipeline to a Locus Link identifier using 1 transcripts. // false // Matching Probes // A	NM_017148(11)	NM_017148 // Rattus norvegicus cysteine and glycine-rich protein 1 (Csrp1), mRNA. // refseq // 11 // ---	ENSRNOT00000011991 // ensembl // 8 // Cross Hyb Matching Probes	0.13324	0.0411385	0.954928	2.9671e-07	1.0491e-47	2.6264	1.45948
1368838_at	Rat Expression Array 230 2.0	Rattus norvegicus	36980	Consensus sequence	GenBank	Rn.11115.1	gb:NM_012678.1 /DB_XREF=gi:6981671 /GEN=Tpm4 /FEA=FLmRNA /CNT=17 /TID=Rn.11115.1 /TIER=FL /STK=2 /UG=Rn.11115 /LL=24852 /DEF=Rattus norvegicus Tropomyosin 4 (Tpm4), mRNA. /PROD=Tropomyosin 4 /FL=gb:J02780.1 gb:NM_012678.1	NM_012678	Rn.11115	Rn.108199	June 2003 (HGSC v3.1)	chr16:18108776-18122992 (-) // 98.16 // p14	tropomyosin 4	Tpm4	chr16p14	full length	ENSRNOG00000015496	24852	P09495	---	---	NP_036810.1	NM_012678	---	---	---	---	3899	---	6936 // muscle contraction // inferred from electronic annotation /// 7517 // muscle development // inferred from electronic annotation	5856 // cytoskeleton // inferred from electronic annotation /// 5871 // kinesin complex // inferred from electronic annotation	3779 // actin binding // inferred from electronic annotation	Striated_muscle_contraction // GenMAPP	---	---	IPR000533 // Tropomyosin	---	0 // QTL_NAME // TRAIT_NAME // candidate /// 70205 // Gastric cancer resistance QTL 3 // Gastric tumor resistance // flank /// 61372 // Blood pressure QTL 40 // Blood pressure // flank /// 61372 // Blood pressure QTL 40 // Blood pressure // peak	This probe set was annotated using the Matching Probes based pipeline to a Locus Link identifier using 1 transcripts. // false // Matching Probes // A	NM_012678(11)	ENSRNOT00000021073 // cdna:known chromosome:RGSC3.1:16:18108912:18122954:-1 // ensembl // 9 // --- /// ENSRNOT00000021073 // cdna:known chromosome:RGSC3.1:16:18108912:18122954:-1 gene:ENSRNOG00000015496 // ensembl // 9 // --- /// NM_012678 // Rattus norve	GENSCAN00000052245 // ensembl // 1 // Negative Strand Matching Probes /// GENSCAN00000049134 // ensembl // 5 // Cross Hyb Matching Probes	0.0338182	0.0952929	0.943149	1.86042e-13	5.31642e-123	2.87808	1.99615
1371653_at	Rat Expression Array 230 2.0	Rattus norvegicus	36980	Consensus sequence	GenBank	Rn.3923.1	gb:BI281955 /DB_XREF=gi:14932226 /DB_XREF=UI-R-CU0s-cbu-f-04-0-UI.s1 /CLONE=UI-R-CU0s-cbu-f-04-0-UI /FEA=EST /CNT=26 /TID=Rn.3923.1 /TIER=Stack /STK=18 /UG=Rn.3923 /UG_TITLE=ESTs	BI281955	Rn.3923	Rn.108199	June 2003 (HGSC v3.1)	chr16:18107693-18108721 (-) // 90.03 // p14	Tropomyosin 4	Tpm4	chr16p14	full length	ENSRNOG00000015496	24852	P09495	---	---	NP_036810.1	NM_012678	---	---	---	---	3899	---	6936 // muscle contraction // inferred from electronic annotation /// 7517 // muscle development // inferred from electronic annotation	5856 // cytoskeleton // inferred from electronic annotation /// 5871 // kinesin complex // inferred from electronic annotation	3779 // actin binding // inferred from electronic annotation	Striated_muscle_contraction // GenMAPP	---	---	---	---	0 // QTL_NAME // TRAIT_NAME // candidate /// 70205 // Gastric cancer resistance QTL 3 // Gastric tumor resistance // flank /// 61372 // Blood pressure QTL 40 // Blood pressure // flank /// 61372 // Blood pressure QTL 40 // Blood pressure // peak	This probe set was annotated using the Accession based pipeline to a UniGene identifier using 92 transcripts. // false // Accession // E	AA800913,AA848633,AA848636,AA893627,AA899277,AA946139,AI102878,AI178877,AI229614,AI230716,AI412036,AI603491,BE104657,BF281782,BF524523,BG667085,BG673176,BI273781,BI281955,BI284449,BI302906,BI303993,BM383277,AA800913,AA848633,AA848636,AA893627,AA899277,AA9	--- // --- // --- // --- // ---	---	0.0338182	0.0952929	0.943149	1.86042e-13	5.31642e-123	2.87808	1.99615
1369537_at	Rat Expression Array 230 2.0	Rattus norvegicus	36980	Consensus sequence	GenBank	Rn.10822.1	gb:NM_031758.1 /DB_XREF=gi:13929067 /GEN=Gpr24 /FEA=FLmRNA /CNT=2 /TID=Rn.10822.1 /TIER=FL /STK=2 /UG=Rn.10822 /LL=83567 /DEF=Rattus norvegicus somatostatin receptor-like protein (Gpr24), mRNA. /PROD=somatostatin receptor-like protein /FL=gb:NM_031758.1 g	NM_031758	Rn.10822	Rn.10822	June 2003 (HGSC v3.1)	chr7:119591370-119593849 (+) // 99.92 // q34	G protein-coupled receptor 24	Gpr24	chr7q34	full length	ENSRNOG00000018895	83567	P97639	---	---	NP_113946.1	NM_031758	---	---	---	---	619841	---	7186 // G-protein coupled receptor protein signaling pathway // inferred from electronic annotation /// 7218 // neuropeptide signaling pathway // inferred from electronic annotation	16020 // membrane // inferred from electronic annotation /// 16021 // integral to membrane // inferred from electronic annotation	1584 // rhodopsin-like receptor activity // inferred from electronic annotation /// 4930 // G-protein coupled receptor activity // inferred from electronic annotation /// 16500 // protein-hormone receptor activity // inferred from electronic annotation //	---	---	---	IPR000276 // Rhodopsin-like GPCR superfamily	NP_113946.1 // span:45-67,80-102,117-139,160-182,210-232,253-275,290-312 // numtm:7	0 // QTL_NAME // TRAIT_NAME // candidate	This probe set was annotated using the Matching Probes based pipeline to a Locus Link identifier using 1 transcripts. // false // Matching Probes // A	NM_031758(11)	ENSRNOT00000025564 // cdna:known chromosome:RGSC3.1:7:119591371:119593849:1 // ensembl // 10 // --- /// ENSRNOT00000025532 // cdna:novel chromosome:RGSC3.1:7:119592710:119593719:1 // ensembl // 10 // --- /// GENSCAN00000075513 // cdna:Genscan chromosome:R	---	0.0015468	0.0294676	0.954765	7.19347e-09	1.06672e-69	-0.958754	-0.723362
1369220_at	Rat Expression Array 230 2.0	Rattus norvegicus	36980	Consensus sequence	GenBank	Rn.10830.1	gb:NM_053655.1 /DB_XREF=gi:16758467 /GEN=Dnm1l /FEA=FLmRNA /CNT=3 /TID=Rn.10830.1 /TIER=FL /STK=2 /UG=Rn.10830 /LL=114114 /DEF=Rattus norvegicus dynamin 1-like (Dnm1l), mRNA. /PROD=dynamin 1-like /FL=gb:AF019043.1 gb:NM_053655.1	NM_053655	Rn.10830	Rn.10830	June 2003 (HGSC v3.1)	chr11:86657172-86706365 (-) // 82.42 // q23	dynamin 1-like	Dnm1l	chr11q23	full length	ENSRNOG00000001813	114114	O35303 /// O35318 /// O35319 /// O35320 /// O35321 /// O35322 /// O35323 /// Q5U2W1 /// Q792T7 /// Q9R234 /// Q9R277	---	---	NP_446107.1	NM_053655	---	---	---	---	620416	---	---	---	3924 // GTPase activity // inferred from electronic annotation /// 5525 // GTP binding // inferred from electronic annotation	---	---	---	IPR001401 // Dynamin /// IPR000375 // Dynamin central region /// IPR003130 // Dynamin GTPase effector	---	0 // QTL_NAME // TRAIT_NAME // candidate	This probe set was annotated using the Matching Probes based pipeline to a Locus Link identifier using 1 transcripts. // false // Matching Probes // A	NM_053655(11)	NM_053655 // Rattus norvegicus dynamin 1-like (Dnm1l), mRNA. // refseq // 11 // ---	---	0	0.0442001	0.94507	2.01975e-07	4.14525e-184	-0.195162	-0.0774021
1388022_a_at	Rat Expression Array 230 2.0	Rattus norvegicus	36980	Consensus sequence	GenBank	Rn.10830.2	gb:AF132727.1 /DB_XREF=gi:4868357 /FEA=FLmRNA /CNT=2 /TID=Rn.10830.2 /TIER=FL /STK=1 /UG=Rn.10830 /LL=114114 /UG_GENE=Dnm1l /DEF=Rattus norvegicus dynamin-like protein DLP1 isoform DLP1-37 mRNA, complete cds. /PROD=dynamin-like protein DLP1 isoform DLP1-3	AF132727	Rn.10830	Rn.10830	June 2003 (HGSC v3.1)	chr11:86658010-86706323 (-) // 95.42 // q23	dynamin 1-like	Dnm1l	chr11q23	full length	ENSRNOG00000001813	114114	O35303 /// O35318 /// O35319 /// O35320 /// O35321 /// O35322 /// O35323 /// Q5U2W1 /// Q792T7 /// Q9R234 /// Q9R277	---	---	NP_446107.1	NM_053655	---	---	---	---	620416	---	---	---	3924 // GTPase activity // inferred from electronic annotation /// 5525 // GTP binding // inferred from electronic annotation	---	---	---	IPR001401 // Dynamin /// IPR000375 // Dynamin central region /// IPR003130 // Dynamin GTPase effector	---	0 // QTL_NAME // TRAIT_NAME // candidate	This probe set was annotated using the Matching Probes based pipeline to a Locus Link identifier using 1 transcripts. // false // Matching Probes // A	NM_053655(11)	ENSRNOT00000002482 // cdna:known chromosome:RGSC3.1:11:86658011:86706296:-1 // ensembl // 11 // --- /// ENSRNOT00000002485 // cdna:novel chromosome:RGSC3.1:11:86658011:86706296:-1 // ensembl // 11 // --- /// ENSRNOT00000002479 // cdna:known chromosome:RGS	ENSRNOT00000002478 // ensembl // 4 // Cross Hyb Matching Probes	0	0.0442001	0.94507	2.01975e-07	4.14525e-184	-0.195162	-0.0774021
1368626_at	Rat Expression Array 230 2.0	Rattus norvegicus	36980	Consensus sequence	GenBank	Rn.10840.1	gb:NM_019315.1 /DB_XREF=gi:9506834 /GEN=Kcnn3 /FEA=FLmRNA /CNT=6 /TID=Rn.10840.1 /TIER=FL /STK=4 /UG=Rn.10840 /LL=54263 /DEF=Rattus norvegicus potassium intermediatesmall conductance calcium-activated channel, subfamily N, member 3 (Kcnn3), mRNA. /PROD=po	NM_019315	Rn.10840	Rn.10840	June 2003 (HGSC v3.1)	chr2:181665999-181810568 (+) // 96.65 // q34	potassium intermediate/small conductance calcium-activated channel, subfamily N, member 3	Kcnn3	chr2q34	full length	ENSRNOG00000020706	54263	P70605	---	---	NP_062188.2	NM_019315	---	---	---	---	2964	---	6811 // ion transport // inferred from electronic annotation /// 6813 // potassium ion transport // inferred from electronic annotation	16020 // membrane // inferred from electronic annotation /// 16021 // integral to membrane // inferred from electronic annotation	5216 // ion channel activity // inferred from electronic annotation /// 5267 // potassium channel activity // inferred from electronic annotation /// 5516 // calmodulin binding // inferred from electronic annotation /// 15269 // calcium-activated potassiu	---	---	---	IPR003931 // Calcium-activated SK potassium channel /// IPR004178 // Calmodulin binding domain	NP_062188.2 // span:284-301,316-338,454-476,491-510,523-545 // numtm:5	0 // QTL_NAME // TRAIT_NAME // candidate	This probe set was annotated using the Matching Probes based pipeline to a Locus Link identifier using 1 transcripts. // false // Matching Probes // A	NM_019315(11)	ENSRNOT00000028117 // cdna:known chromosome:RGSC3.1:2:181665994:181810568:1 // ensembl // 11 // --- /// ENSRNOT00000028117 // cdna:known chromosome:RGSC3.1:2:181665994:181810568:1 gene:ENSRNOG00000020706 // ensembl // 11 // --- /// NM_019315 // Rattus nor	GENSCAN00000015257 // ensembl // 8 // Cross Hyb Matching Probes	0	0.0390709	0.942991	2.75909e-11	6.4604e-65	-0.920137	-0.665181
1387570_at	Rat Expression Array 230 2.0	Rattus norvegicus	36980	Consensus sequence	GenBank	Rn.10855.1	gb:NM_080785.1 /DB_XREF=gi:18158454 /GEN=Enman /FEA=FLmRNA /CNT=2 /TID=Rn.10855.1 /TIER=FL /STK=2 /UG=Rn.10855 /LL=140808 /DEF=Rattus norvegicus endo-alpha-mannosidase (Enman), mRNA. /PROD=endo-alpha-mannosidase /FL=gb:AF023657.1 gb:NM_080785.1	NM_080785	Rn.10855	Rn.10855	June 2003 (HGSC v3.1)	chr5:41576728-41590474 (-) // 90.79 // q21	mannosidase, endo-alpha	Manea	chr5q21	full length	ENSRNOG00000008626	140808	O35390	---	---	NP_542963.1	NM_080785	---	---	---	---	620327	---	---	---	4559 // alpha-mannosidase activity // inferred from direct assay	---	---	---	---	---	0 // QTL_NAME // TRAIT_NAME // candidate	This probe set was annotated using the Matching Probes based pipeline to a Locus Link identifier using 1 transcripts. // false // Matching Probes // A	NM_080785(11)	NM_080785 // Rattus norvegicus endo-alpha-mannosidase (Enman), mRNA. // refseq // 11 // ---	---	0.00148042	0.0314724	0.845439	9.36593e-08	3.8393e-28	-1.055	-0.804558
1387551_at	Rat Expression Array 230 2.0	Rattus norvegicus	36980	Consensus sequence	GenBank	Rn.10874.1	gb:NM_131912.1 /DB_XREF=gi:18777773 /GEN=erg3 /FEA=FLmRNA /CNT=2 /TID=Rn.10874.1 /TIER=FL /STK=2 /UG=Rn.10874 /LL=170739 /DEF=Rattus norvegicus potassium channel erg3 (erg3), mRNA. /PROD=potassium channel erg3 /FL=gb:NM_131912.1 gb:AF016191.1	NM_131912	Rn.10874	Rn.10874	June 2003 (HGSC v3.1)	chr3:44553732-45049881 (-) // 99.84 // q21	potassium voltage-gated channel, subfamily H (eag-related), member 7	Kcnh7	chr3q21	full length	---	170739	O54852	---	---	NP_571987.1	NM_131912	---	---	---	---	621112	---	160 // two-component signal transduction system (phosphorelay) // inferred from electronic annotation /// 6355 // regulation of transcription, DNA-dependent // inferred from electronic annotation /// 6810 // transport // inferred from electronic annotatio	16020 // membrane // inferred from electronic annotation /// 16021 // integral to membrane // inferred from electronic annotation	155 // two-component sensor molecule activity // inferred from electronic annotation /// 4871 // signal transducer activity // inferred from electronic annotation /// 5216 // ion channel activity // inferred from electronic annotation /// 5244 // voltage-	---	---	---	IPR001610 // PAC motif /// IPR005821 // Ion transport protein /// IPR000595 // Cyclic nucleotide-binding domain	NP_571987.1 // span:412-434,551-573,614-636,643-665 // numtm:4	0 // QTL_NAME // TRAIT_NAME // candidate	This probe set was annotated using the Matching Probes based pipeline to a Locus Link identifier using 1 transcripts. // false // Matching Probes // A	NM_131912(11)	NM_131912 // Rattus norvegicus potassium channel erg3 (erg3), mRNA. // refseq // 11 // ---	GENSCAN00000068271 // ensembl // 7 // Cross Hyb Matching Probes	0.00336912	0.0256988	0.852514	7.96679e-07	5.87232e-39	-1.27198	-1.04366
1369017_at	Rat Expression Array 230 2.0	Rattus norvegicus	36980	Consensus sequence	GenBank	Rn.10875.1	gb:NM_053937.1 /DB_XREF=gi:16758817 /GEN=Erg2 /FEA=FLmRNA /CNT=5 /TID=Rn.10875.1 /TIER=FL /STK=2 /UG=Rn.10875 /LL=116745 /DEF=Rattus norvegicus Eag-related gene member 2 (Erg2), mRNA. /PROD=Eag-related gene member 2 /FL=gb:NM_053937.1 gb:AF016192.1	NM_053937	Rn.10875	Rn.10875	June 2003 (HGSC v3.1)	chr10:95415231-95436523 (+) // 99.77 // q32.1	potassium voltage-gated channel, subfamily H (eag-related), member 6	Kcnh6	chr10q32.1	full length	ENSRNOG00000008078	116745	O54853	---	---	NP_446389.1	NM_053937	---	---	---	---	620304	---	6355 // regulation of transcription, DNA-dependent // inferred from electronic annotation /// 6812 // cation transport // inferred from electronic annotation /// 6813 // potassium ion transport // inferred from electronic annotation /// 7165 // signal tra	5887 // integral to plasma membrane // inferred from direct assay	5249 // voltage-gated potassium channel activity // inferred from electronic annotation /// 5267 // potassium channel activity // traceable author statement	---	---	---	IPR001610 // PAC motif /// IPR005821 // Ion transport protein /// IPR000595 // Cyclic nucleotide-binding domain	NP_446389.1 // span:261-283,400-422,463-485,492-514 // numtm:4	0 // QTL_NAME // TRAIT_NAME // candidate	This probe set was annotated using the Matching Probes based pipeline to a Locus Link identifier using 1 transcripts. // false // Matching Probes // A	NM_053937(11)	NM_053937 // Rattus norvegicus potassium voltage-gated channel, subfamily H (eag-related), member 6 (Kcnh6), mRNA. // refseq // 11 // ---	ENSRNOT00000010816 // ensembl // 3 // Cross Hyb Matching Probes	0	0.0305489	0.96048	3.06355e-09	5.62314e-74	-0.881273	-0.684985
1369464_at	Rat Expression Array 230 2.0	Rattus norvegicus	36980	Consensus sequence	GenBank	Rn.10890.1	gb:NM_053509.1 /DB_XREF=gi:16758239 /GEN=Zp1 /FEA=FLmRNA /CNT=2 /TID=Rn.10890.1 /TIER=FL /STK=2 /UG=Rn.10890 /LL=85271 /DEF=Rattus norvegicus zona pellucida glycoprotein 1 (Zp1), mRNA. /PROD=zona pellucida glycoprotein 1 /FL=gb:AB000928.1 gb:NM_053509.1	NM_053509	Rn.10890	Rn.10890	June 2003 (HGSC v3.1)	chr1:213568591-213574972 (-) // 99.95 // q43	zona pellucida glycoprotein 1	Zp1	chr1q43	full length	ENSRNOG00000020907	85271	O54766	---	---	NP_445961.1	NM_053509	---	---	---	---	620604	---	7338 // fertilization (sensu Metazoa) // inferred from electronic annotation	5578 // extracellular matrix (sensu Metazoa) // inferred from electronic annotation /// 5615 // extracellular space // inferred from electronic annotation /// 16021 // integral to membrane // inferred from electronic annotation	---	---	---	---	IPR001507 // Endoglin/CD105 antigen	NP_445961.1 // span:590-612 // numtm:1	0 // QTL_NAME // TRAIT_NAME // candidate	This probe set was annotated using the Matching Probes based pipeline to a Locus Link identifier using 1 transcripts. // false // Matching Probes // A	NM_053509(11)	ENSRNOT00000028396 // cdna:known chromosome:RGSC3.1:1:213568592:213574972:-1 // ensembl // 11 // --- /// GENSCAN00000022094 // cdna:Genscan chromosome:RGSC3.1:1:213566740:213574937:-1 // ensembl // 11 // --- /// NM_053509 // Rattus norvegicus zona pelluci	---	0	0.0302704	0.919453	7.30957e-09	2.70031e-35	-1.14269	-0.890949
1368571_at	Rat Expression Array 230 2.0	Rattus norvegicus	36980	Consensus sequence	GenBank	Rn.10893.1	gb:NM_021997.1 /DB_XREF=gi:11496270 /GEN=Cyln2 /FEA=FLmRNA /CNT=6 /TID=Rn.10893.1 /TIER=FL /STK=4 /UG=Rn.10893 /LL=29264 /DEF=Rattus norvegicus cytoplasmic linker 2 (Cyln2), mRNA. /PROD=cytoplasmic linker 2 /FL=gb:NM_021997.1	NM_021997	Rn.10893	Rn.10893	June 2003 (HGSC v3.1)	chr12:23088866-23152661 (+) // 98.97 // q12	cytoplasmic linker 2	Cyln2	chr12q12	full length	ENSRNOG00000021611	29264	O55156	---	---	NP_068837.1	NM_021997	---	---	---	---	62019	---	6355 // regulation of transcription, DNA-dependent // inferred from electronic annotation /// 6367 // transcription initiation from Pol II promoter // inferred from electronic annotation	5634 // nucleus // inferred from electronic annotation /// 5667 // transcription factor complex // inferred from electronic annotation /// 5875 // microtubule associated complex // inferred from direct assay /// 5881 // cytoplasmic microtubule // inferred	3702 // RNA polymerase II transcription factor activity // inferred from electronic annotation /// 5515 // protein binding // inferred from electronic annotation	---	---	---	IPR000938 // CAP-Gly domain	---	0 // QTL_NAME // TRAIT_NAME // candidate	This probe set was annotated using the Matching Probes based pipeline to a Locus Link identifier using 1 transcripts. // false // Matching Probes // A	NM_021997(11)	ENSRNOT00000033200 // cdna:known chromosome:RGSC3.1:12:23088867:23152664:1 // ensembl // 10 // --- /// ENSRNOT00000033200 // cdna:known chromosome:RGSC3.1:12:23088867:23152664:1 gene:ENSRNOG00000021611 // ensembl // 10 // --- /// NM_021997 // Rattus norve	GENSCAN00000068456 // ensembl // 5 // Cross Hyb Matching Probes	0.0569431	0.0340091	0.940912	1.44977e-07	1.99227e-49	0.713238	-0.0819892
1377589_at	Rat Expression Array 230 2.0	Rattus norvegicus	36980	Consensus sequence	GenBank	Rn.60087.1	gb:BF386215 /DB_XREF=gi:11371039 /DB_XREF=UI-R-CA1-bbc-a-03-0-UI.s1 /CLONE=UI-R-CA1-bbc-a-03-0-UI /FEA=EST /CNT=4 /TID=Rn.60087.1 /TIER=ConsEnd /STK=4 /UG=Rn.60087 /UG_TITLE=ESTs	BF386215	Rn.60087	Rn.10893	June 2003 (HGSC v3.1)	---	Cytoplasmic linker 2	Cyln2	chr12q12	full length	ENSRNOG00000021611	29264	O55156	---	---	NP_068837.1	NM_021997	---	---	---	---	62019	---	6355 // regulation of transcription, DNA-dependent // inferred from electronic annotation /// 6367 // transcription initiation from Pol II promoter // inferred from electronic annotation	5634 // nucleus // inferred from electronic annotation /// 5667 // transcription factor complex // inferred from electronic annotation /// 5875 // microtubule associated complex // inferred from direct assay /// 5881 // cytoplasmic microtubule // inferred	3702 // RNA polymerase II transcription factor activity // inferred from electronic annotation /// 5515 // protein binding // inferred from electronic annotation	---	---	---	---	---	0 // QTL_NAME // TRAIT_NAME // candidate	This probe set was annotated using the Accession based pipeline to a UniGene identifier using 16 transcripts. // false // Accession // E	BF386215,BF394557,BF402071,BF402620,BF386215,BF394557,BF402071,BF402620,BF386215,BF394557,BF402071,BF402620,BF386215,BF394557,BF402071,BF402620	--- // --- // --- // --- // ---	---	0.0569431	0.0340091	0.940912	1.44977e-07	1.99227e-49	0.713238	-0.0819892
1370807_at	Rat Expression Array 230 2.0	Rattus norvegicus	36980	Consensus sequence	GenBank	Rn.840.1	gb:AF411216.1 /DB_XREF=gi:15705882 /FEA=FLmRNA /CNT=23 /TID=Rn.840.1 /TIER=FL+Stack /STK=18 /UG=Rn.840 /DEF=Rattus norvegicus vacuole membrane protein 1 mRNA, complete cds. /PROD=vacuole membrane protein 1 /FL=gb:AF411216.1	AF411216	Rn.840	Rn.109048	June 2003 (HGSC v3.1)	chr1:201101915-201103900 (+) // 95.42 // q41 /// chr10:74879496-74978481 (-) // 99.07 // q26	vacuole Membrane Protein 1	RGD:70367	chr10q26	full length	ENSRNOG00000003967	192129	Q91ZQ0	---	---	NP_620194.1	NM_138839	---	---	---	---	70367	---	---	---	---	---	---	---	---	NP_620194.1 // span:79-98,113-135,255-277,282-299,306-328,371-388 // numtm:6	0 // QTL_NAME // TRAIT_NAME // candidate	This probe set was annotated using the Matching Probes based pipeline to a Locus Link identifier using 1 transcripts. // false // Matching Probes // A	NM_138839(11)	ENSRNOT00000005658 // cdna:known chromosome:RGSC3.1:10:74879588:74978474:-1 // ensembl // 11 // --- /// NM_138839 // Rattus norvegicus vacuole Membrane Protein 1 (Vmp1), mRNA. // refseq // 11 // ---	---	0.00885028	0.0446598	0.970563	1.08723e-09	8.59635e-18	2.12008	1.22545
1383005_at	Rat Expression Array 230 2.0	Rattus norvegicus	36980	Consensus sequence	GenBank	Rn.9050.1	gb:BM383579 /DB_XREF=gi:18183632 /DB_XREF=UI-R-DM1-cka-j-21-0-UI.s1 /CLONE=UI-R-DM1-cka-j-21-0-UI /FEA=EST /CNT=2 /TID=Rn.9050.1 /TIER=ConsEnd /STK=1 /UG=Rn.9050 /UG_TITLE=ESTs	BM383579	Rn.9050	Rn.109048	June 2003 (HGSC v3.1)	chr10:74879062-74879428 (-) // 94.56 // q26	Vacuole Membrane Protein 1	Vmp1	chr10q26	full length	ENSRNOG00000003967	192129	Q91ZQ0	---	---	NP_620194.1	NM_138839	---	---	---	---	70367	---	---	---	---	---	---	---	---	---	0 // QTL_NAME // TRAIT_NAME // candidate	This probe set was annotated using the Accession based pipeline to a UniGene identifier using 8 transcripts. // false // Accession // E	AA956659,BM383579,AA956659,BM383579,AA956659,BM383579,AA956659,BM383579	--- // --- // --- // --- // ---	---	0.00885028	0.0446598	0.970563	1.08723e-09	8.59635e-18	2.12008	1.22545
1395443_at	Rat Expression Array 230 2.0	Rattus norvegicus	36980	Consensus sequence	GenBank	Rn.63574.1	gb:BF396088 /DB_XREF=gi:11381060 /DB_XREF=UI-R-CA1-bcb-b-10-0-UI.s1 /CLONE=UI-R-CA1-bcb-b-10-0-UI /FEA=EST /CNT=5 /TID=Rn.63574.1 /TIER=ConsEnd /STK=0 /UG=Rn.63574 /UG_TITLE=ESTs	BF396088	Rn.63574	Rn.109048	June 2003 (HGSC v3.1)	chr10:74883791-74884351 (-) // 19.01 // q26	Vacuole Membrane Protein 1	Vmp1	chr10q26	full length	ENSRNOG00000003967	192129	Q91ZQ0	---	---	NP_620194.1	NM_138839	---	---	---	---	70367	---	---	---	---	---	---	---	---	---	0 // QTL_NAME // TRAIT_NAME // candidate	This probe set was annotated using the Accession based pipeline to a UniGene identifier using 12 transcripts. // false // Accession // E	BF398911,BF399009,BF419588,BF398911,BF399009,BF419588,BF398911,BF399009,BF419588,BF398911,BF399009,BF419588	--- // --- // --- // --- // ---	---	0.00885028	0.0446598	0.970563	1.08723e-09	8.59635e-18	2.12008	1.22545
1371142_at	Rat Expression Array 230 2.0	Rattus norvegicus	36980	Consensus sequence	GenBank	Rn.10909.1	gb:M33296.2 /DB_XREF=gi:19924181 /FEA=mRNA /CNT=1 /TID=Rn.10909.1 /TIER=ConsEnd /STK=0 /UG=Rn.10909 /DEF=Rattus norvegicus olfactory-specific cytochrome P-450 (P-450olf1) mRNA, partial cds. /PROD=olfactory-specific cytochrome P-450 (P-450olf1)	M33296	Rn.10909	Rn.10909	June 2003 (HGSC v3.1)	chr1:81996312-82007746 (+) // 100.0 // q21	cytochrome P450, subfamily 2G, polypeptide 1	Cyp2g1	chr1q21	full length	---	25251	P10610	---	---	XP_341810.1	XM_341809	---	---	---	---	2477	---	6118 // electron transport // inferred from electronic annotation /// 7608 // perception of smell // inferred from electronic annotation	5615 // extracellular space // inferred from electronic annotation /// 5783 // endoplasmic reticulum // inferred from electronic annotation /// 5792 // microsome // inferred from electronic annotation /// 16020 // membrane // inferred from electronic anno	4497 // monooxygenase activity // inferred from electronic annotation /// 16491 // oxidoreductase activity // inferred from electronic annotation /// 16712 // oxidoreductase activity, acting on paired donors, with incorporation or reduction of molecular o	---	p450 // CPAA_RABIT // Animalia; CYP2A10; rab; CPAA_RABIT; Orytolagus cuniculus; Q05555 // 0.0	---	IPR001128 // Cytochrome P450	XP_341810.1 // span:2-24 // numtm:1	0 // QTL_NAME // TRAIT_NAME // candidate	This probe set was annotated using the Matching Probes based pipeline to a Locus Link identifier using 1 transcripts. // false // Matching Probes // A	XM_341809(11)	ENSRNOT00000028261 // cdna:known chromosome:RGSC3.1:1:81996311:82007746:1 // ensembl // 11 // --- /// XM_341809 // Rattus norvegicus cytochrome P450, subfamily 2G, polypeptide 1 (Cyp2g1), mRNA. // refseq // 11 // ---	GENSCAN00000036279 // ensembl // 3 // Cross Hyb Matching Probes	0.00258438	0.0333706	0.974645	2.04708e-07	1.24068e-83	-0.988253	-0.748319
1369511_at	Rat Expression Array 230 2.0	Rattus norvegicus	36980	Consensus sequence	GenBank	Rn.10915.1	gb:NM_012550.1 /DB_XREF=gi:7549757 /GEN=Ednra /FEA=FLmRNA /CNT=2 /TID=Rn.10915.1 /TIER=FL /STK=2 /UG=Rn.10915 /LL=24326 /DEF=Rattus norvegicus Endothelin receptor type A (Ednra), mRNA. /PROD=endothelin receptor type A /FL=gb:NM_012550.1 gb:M60786.1	NM_012550	Rn.10915	Rn.10915	June 2003 (HGSC v3.1)	chr19:32051058-32110066 (+) // 99.79 // q11	endothelin receptor type A	Ednra	chr19q11	full length	ENSRNOG00000012721	24326	P26684	---	---	NP_036682.1	NM_012550	---	---	---	---	2535	---	7186 // G-protein coupled receptor protein signaling pathway // inferred from electronic annotation /// 7204 // positive regulation of cytosolic calcium ion concentration // inferred from direct assay /// 7585 // respiratory gaseous exchange // inferred f	5887 // integral to plasma membrane // inferred from electronic annotation /// 16020 // membrane // inferred from direct assay /// 16021 // integral to membrane // inferred from electronic annotation	1584 // rhodopsin-like receptor activity // inferred from electronic annotation /// 1599 // endothelin-A receptor activity // inferred from direct assay /// 4713 // protein-tyrosine kinase activity // inferred from electronic annotation /// 4930 // G-prot	Prostaglandin_synthesis_regulation // GenMAPP /// GPCRDB_Other // GenMAPP /// Peptide_GPCRs // GenMAPP	---	---	IPR000276 // Rhodopsin-like GPCR superfamily	NP_036682.1 // span:2-20,82-104,117-139,154-176,196-218,257-279,308-327,347-369 // numtm:8	0 // QTL_NAME // TRAIT_NAME // candidate /// 61407 // Serum cholesterol level QTL 12 // Lipid level // flank	This probe set was annotated using the Matching Probes based pipeline to a Locus Link identifier using 1 transcripts. // false // Matching Probes // A	NM_012550(11)	ENSRNOT00000017136 // cdna:known chromosome:RGSC3.1:19:32051102:32109957:1 // ensembl // 9 // --- /// GENSCAN00000052850 // cdna:Genscan chromosome:RGSC3.1:19:32092553:32111672:1 // ensembl // 10 // --- /// NM_012550 // Rattus norvegicus endothelin recept	---	0.00380908	0.0372891	0.862497	2.012e-06	1.73556e-41	-1.02772	-0.781839
1383641_at	Rat Expression Array 230 2.0	Rattus norvegicus	36980	Consensus sequence	GenBank	Rn.2537.1	gb:BF414702 /DB_XREF=gi:11402691 /DB_XREF=UI-R-BJ2-bow-b-01-0-UI.s1 /CLONE=UI-R-BJ2-bow-b-01-0-UI /FEA=EST /CNT=5 /TID=Rn.2537.1 /TIER=ConsEnd /STK=0 /UG=Rn.2537 /UG_TITLE=ESTs	BF414702	Rn.2537	Rn.10915	June 2003 (HGSC v3.1)	chr19:32112577-32112972 (+) // 87.35 // q11	Endothelin receptor type A	Ednra	chr19q11	full length	ENSRNOG00000012721	24326	P26684	---	---	NP_036682.1	NM_012550	---	---	---	---	2535	---	7186 // G-protein coupled receptor protein signaling pathway // inferred from electronic annotation /// 7204 // positive regulation of cytosolic calcium ion concentration // inferred from direct assay /// 7585 // respiratory gaseous exchange // inferred f	5887 // integral to plasma membrane // inferred from electronic annotation /// 16020 // membrane // inferred from direct assay /// 16021 // integral to membrane // inferred from electronic annotation	1584 // rhodopsin-like receptor activity // inferred from electronic annotation /// 1599 // endothelin-A receptor activity // inferred from direct assay /// 4713 // protein-tyrosine kinase activity // inferred from electronic annotation /// 4930 // G-prot	Prostaglandin_synthesis_regulation // GenMAPP /// GPCRDB_Other // GenMAPP /// Peptide_GPCRs // GenMAPP	---	---	---	---	0 // QTL_NAME // TRAIT_NAME // candidate /// 61407 // Serum cholesterol level QTL 12 // Lipid level // flank	This probe set was annotated using the Accession based pipeline to a UniGene identifier using 20 transcripts. // false // Accession // E	AA851905,AA858906,AA859023,AA900434,BF414702,AA851905,AA858906,AA859023,AA900434,BF414702,AA851905,AA858906,AA859023,AA900434,BF414702,AA851905,AA858906,AA859023,AA900434,BF414702	--- // --- // --- // --- // ---	---	0.00380908	0.0372891	0.862497	2.012e-06	1.73556e-41	-1.02772	-0.781839
1393415_at	Rat Expression Array 230 2.0	Rattus norvegicus	36980	Consensus sequence	GenBank	Rn.22472.2	gb:BF548891 /DB_XREF=gi:11639998 /DB_XREF=UI-R-A0-af-f-12-0-UI.r1 /CLONE=UI-R-A0-af-f-12-0-UI /FEA=EST /CNT=2 /TID=Rn.22472.2 /TIER=ConsEnd /STK=0 /UG=Rn.22472 /UG_TITLE=ESTs	BF548891	Rn.22472	Rn.10915	June 2003 (HGSC v3.1)	chr19:32110992-32111589 (+) // 76.72 // q11	Endothelin receptor type A	Ednra	chr19q11	full length	ENSRNOG00000012721	24326	P26684	---	---	NP_036682.1	NM_012550	---	---	---	---	2535	---	7186 // G-protein coupled receptor protein signaling pathway // inferred from electronic annotation /// 7204 // positive regulation of cytosolic calcium ion concentration // inferred from direct assay /// 7585 // respiratory gaseous exchange // inferred f	5887 // integral to plasma membrane // inferred from electronic annotation /// 16020 // membrane // inferred from direct assay /// 16021 // integral to membrane // inferred from electronic annotation	1584 // rhodopsin-like receptor activity // inferred from electronic annotation /// 1599 // endothelin-A receptor activity // inferred from direct assay /// 4713 // protein-tyrosine kinase activity // inferred from electronic annotation /// 4930 // G-prot	Prostaglandin_synthesis_regulation // GenMAPP /// GPCRDB_Other // GenMAPP /// Peptide_GPCRs // GenMAPP	---	---	---	---	0 // QTL_NAME // TRAIT_NAME // candidate /// 61407 // Serum cholesterol level QTL 12 // Lipid level // flank	This probe set was annotated using the Accession based pipeline to a UniGene identifier using 8 transcripts. // false // Accession // E	AW918702,BF548891,AW918702,BF548891,AW918702,BF548891,AW918702,BF548891	--- // --- // --- // --- // ---	---	0.00380908	0.0372891	0.862497	2.012e-06	1.73556e-41	-1.02772	-0.781839
1369399_at	Rat Expression Array 230 2.0	Rattus norvegicus	36980	Consensus sequence	GenBank	Rn.10922.1	gb:NM_012845.1 /DB_XREF=gi:6978834 /GEN=Ms4a1 /FEA=FLmRNA /CNT=2 /TID=Rn.10922.1 /TIER=FL /STK=2 /UG=Rn.10922 /LL=25316 /DEF=Rattus norvegicus membrane-spanning 4-domains, subfamily A, member 1 (Ms4a1), mRNA. /PROD=membrane-spanning 4-domains, subfamily A	NM_012845	Rn.10922	Rn.10922	June 2003 (HGSC v3.1)	chr1:214169479-214177429 (+) // 96.5 // q43	membrane-spanning 4-domains, subfamily A, member 2	Ms4a2	chr1q43	full length	ENSRNOG00000020993	25316	P13386	---	---	NP_036977.1	NM_012845	---	---	---	---	2598	---	7165 // signal transduction // inferred from electronic annotation	16021 // integral to membrane // inferred from electronic annotation	4872 // receptor activity // inferred from electronic annotation /// 19863 // IgE binding // inferred from electronic annotation	---	---	---	IPR007237 // CD20/IgE Fc receptor beta subunit	NP_036977.1 // span:58-80,95-117,130-152,179-201 // numtm:4 /// AAA41150.1 // span:58-80 // numtm:1	0 // QTL_NAME // TRAIT_NAME // candidate	This probe set was annotated using the Matching Probes based pipeline to a Locus Link identifier using 1 transcripts. // false // Matching Probes // A	NM_012845(11)	ENSRNOT00000028491 // cdna:known chromosome:RGSC3.1:1:214169480:214177429:1 // ensembl // 11 // --- /// NM_012845 // Rattus norvegicus membrane-spanning 4-domains, subfamily A, member 2 (Ms4a2), mRNA. // refseq // 11 // ---	---	0.00779493	0.0276828	0.908328	8.61193e-07	1.76662e-97	-1.35147	-1.07228
1370783_a_at	Rat Expression Array 230 2.0	Rattus norvegicus	36980	Consensus sequence	GenBank	Rn.10922.2	gb:M22924.1 /DB_XREF=gi:204118 /FEA=FLmRNA /CNT=1 /TID=Rn.10922.2 /TIER=FL /STK=1 /UG=Rn.10922 /LL=25316 /UG_GENE=Fcer1b /UG_TITLE=membrane-spanning 4-domains, subfamily A, member 1 /DEF=Rat IgE Fc receptor deleted beta-subunit mRNA, complete cds. /FL=gb:	M22924	Rn.10922	Rn.10922	June 2003 (HGSC v3.1)	chr1:214169479-214171410 (+) // 99.85 // q43	membrane-spanning 4-domains, subfamily A, member 2	Ms4a2	chr1q43	full length	ENSRNOG00000020993	25316	P13386	---	---	NP_036977.1	NM_012845	---	---	---	---	2598	---	7165 // signal transduction // inferred from electronic annotation	16021 // integral to membrane // inferred from electronic annotation	4872 // receptor activity // inferred from electronic annotation /// 19863 // IgE binding // inferred from electronic annotation	---	---	---	IPR007237 // CD20/IgE Fc receptor beta subunit	NP_036977.1 // span:58-80,95-117,130-152,179-201 // numtm:4 /// AAA41150.1 // span:58-80 // numtm:1	0 // QTL_NAME // TRAIT_NAME // candidate	This probe set was annotated using the Matching Probes based pipeline to a Locus Link identifier using 1 transcripts. // false // Matching Probes // A	NM_012845(11)	ENSRNOT00000028491 // cdna:known chromosome:RGSC3.1:1:214169480:214177429:1 // ensembl // 11 // --- /// GENSCAN00000043410 // cdna:Genscan chromosome:RGSC3.1:1:214164983:214175673:1 // ensembl // 11 // --- /// NM_012845 // Rattus norvegicus membrane-spann	---	0.00779493	0.0276828	0.908328	8.61193e-07	1.76662e-97	-1.35147	-1.07228
1368261_at	Rat Expression Array 230 2.0	Rattus norvegicus	36980	Consensus sequence	GenBank	Rn.10926.1	gb:NM_053817.1 /DB_XREF=gi:16758661 /GEN=Nrxn3 /FEA=FLmRNA /CNT=8 /TID=Rn.10926.1 /TIER=FL+Stack /STK=7 /UG=Rn.10926 /LL=116508 /DEF=Rattus norvegicus neurexin 3 (Nrxn3), mRNA. /PROD=neurexin 3 /FL=gb:L14851.1 gb:NM_053817.1	NM_053817	Rn.10926	Rn.10926	June 2003 (HGSC v3.1)	chr6:112277485-113908905 (+) // 97.25 // q31	neurexin 3	RGD:620212	chr6q24-q31	full length	ENSRNOG00000021103	116508	Q07310	---	---	NP_446269.1	NM_053817	---	---	---	---	620212	---	7155 // cell adhesion // inferred from electronic annotation	16021 // integral to membrane // inferred from electronic annotation	5198 // structural molecule activity // inferred from electronic annotation /// 5515 // protein binding // inferred from electronic annotation	---	---	---	IPR001791 // Laminin G /// IPR006209 // EGF-like domain	---	0 // QTL_NAME // TRAIT_NAME // candidate	This probe set was annotated using the Matching Probes based pipeline to a Locus Link identifier using 1 transcripts. // false // Matching Probes // A	NM_053817(11)	NM_053817 // Rattus norvegicus neurexin 3 (Nrxn3), mRNA. // refseq // 11 // ---	---	0.00365457	0.0320719	0.936619	9.59621e-07	6.86736e-61	-0.9969	-0.753899
1381676_at	Rat Expression Array 230 2.0	Rattus norvegicus	36980	Consensus sequence	GenBank	Rn.63005.1	gb:BF416388 /DB_XREF=gi:11404377 /DB_XREF=UI-R-CA0-bks-a-07-0-UI.s1 /CLONE=UI-R-CA0-bks-a-07-0-UI /FEA=EST /CNT=2 /TID=Rn.63005.1 /TIER=ConsEnd /STK=2 /UG=Rn.63005 /UG_TITLE=ESTs, Highly similar to C48218 neurexin III-alpha membrane-bound type 4 precursor	BF416388	Rn.63005	Rn.10926	June 2003 (HGSC v3.1)	chr6:113746820-113748109 (+) // 82.97 // q31	neurexin 3	RGD:620212	chr6q24-q31	full length	ENSRNOG00000021103	116508	Q07310	---	---	NP_446269.1	NM_053817	---	---	---	---	620212	---	7155 // cell adhesion // inferred from electronic annotation	16021 // integral to membrane // inferred from electronic annotation	5198 // structural molecule activity // inferred from electronic annotation /// 5515 // protein binding // inferred from electronic annotation	---	---	---	IPR001791 // Laminin G /// IPR006209 // EGF-like domain	---	0 // QTL_NAME // TRAIT_NAME // candidate	This probe set was annotated using the Genome Consensus/Exemplar Overlap based pipeline to a Locus Link identifier using 1 transcripts. // false // Genome Consensus/Exemplar Overlap // C	NM_053817	NM_053817 // Rattus norvegicus neurexin 3 (Nrxn3), mRNA. // refseq // 0 // chr6:112277485-113908968(+) /// GENSCAN00000023346 // cdna:Genscan chromosome:RGSC3.1:6:113747911:113752962:1 // ensembl // 0 // chr6:113747910-113752962(+)	---	0.00365457	0.0320719	0.936619	9.59621e-07	6.86736e-61	-0.9969	-0.753899
1369048_at	Rat Expression Array 230 2.0	Rattus norvegicus	36980	Consensus sequence	GenBank	Rn.10927.1	gb:NM_017289.1 /DB_XREF=gi:8393392 /GEN=Gabrd /FEA=FLmRNA /CNT=6 /TID=Rn.10927.1 /TIER=FL /STK=2 /UG=Rn.10927 /LL=29689 /DEF=Rattus norvegicus gamma-aminobutyric acid (GABA-A) receptor, subunit delta (Gabrd), mRNA. /PROD=gamma-aminobutyric acid (GABA-A) r	NM_017289	Rn.10927	Rn.10927	June 2003 (HGSC v3.1)	chr5:172213511-172225455 (-) // 99.51 // q36	gamma-aminobutyric acid A receptor, delta	Gabrd	chr5q36	full length	ENSRNOG00000016385	29689	P18506	---	---	NP_058985.1	NM_017289	---	---	---	---	61901	---	6810 // transport // inferred from electronic annotation /// 6811 // ion transport // inferred from electronic annotation /// 6821 // chloride transport // inferred from electronic annotation /// 7214 // gamma-aminobutyric acid signaling pathway // inferr	5615 // extracellular space // inferred from electronic annotation /// 5887 // integral to plasma membrane // inferred from electronic annotation /// 16020 // membrane // inferred from electronic annotation /// 16021 // integral to membrane // inferred fr	4872 // receptor activity // inferred from electronic annotation /// 4890 // GABA-A receptor activity // inferred from direct assay /// 5216 // ion channel activity // inferred from electronic annotation /// 5230 // extracellular ligand-gated ion channel	---	---	---	IPR006202 // Neurotransmitter-gated ion-channel ligand binding domain /// IPR006029 // Neurotransmitter-gated ion-channel transmembrane region	NP_058985.1 // span:249-271,278-297,312-334,426-448 // numtm:4	0 // QTL_NAME // TRAIT_NAME // candidate	This probe set was annotated using the Matching Probes based pipeline to a Locus Link identifier using 1 transcripts. // false // Matching Probes // A	NM_017289(11)	NM_017289 // Rattus norvegicus gamma-aminobutyric acid A receptor, delta (Gabrd), mRNA. // refseq // 11 // ---	ENSRNOT00000022246 // ensembl // 2 // Cross Hyb Matching Probes /// GENSCAN00000088190 // ensembl // 2 // Cross Hyb Matching Probes	0.000789727	0.0294304	0.970191	5.12692e-11	9.7892e-172	-0.610827	-0.430171
1395269_s_at	Rat Expression Array 230 2.0	Rattus norvegicus	36980	Consensus sequence	GenBank	Rn.37105.1	gb:AI228492 /DB_XREF=gi:3812379 /DB_XREF=EST225187 /CLONE=RBRCV61 /FEA=EST /CNT=2 /TID=Rn.37105.1 /TIER=ConsEnd /STK=1 /UG=Rn.37105 /UG_TITLE=ESTs, Highly similar to GAD RAT GAMMA-AMINOBUTYRIC-ACID RECEPTOR DELTA SUBUNIT PRECURSOR (R.norvegicus)	AI228492	Rn.37105	Rn.10927	June 2003 (HGSC v3.1)	chr5:172213534-172215140 (-) // 95.98 // q36	gamma-aminobutyric acid A receptor, delta	Gabrd	chr5q36	full length	ENSRNOG00000016385	29689	P18506	---	---	NP_058985.1	NM_017289	---	---	---	---	61901	---	6810 // transport // inferred from electronic annotation /// 6811 // ion transport // inferred from electronic annotation /// 6821 // chloride transport // inferred from electronic annotation /// 7214 // gamma-aminobutyric acid signaling pathway // inferr	5615 // extracellular space // inferred from electronic annotation /// 5887 // integral to plasma membrane // inferred from electronic annotation /// 16020 // membrane // inferred from electronic annotation /// 16021 // integral to membrane // inferred fr	4872 // receptor activity // inferred from electronic annotation /// 4890 // GABA-A receptor activity // inferred from direct assay /// 5216 // ion channel activity // inferred from electronic annotation /// 5230 // extracellular ligand-gated ion channel	---	---	---	IPR006202 // Neurotransmitter-gated ion-channel ligand binding domain /// IPR006029 // Neurotransmitter-gated ion-channel transmembrane region	NP_058985.1 // span:249-271,278-297,312-334,426-448 // numtm:4	0 // QTL_NAME // TRAIT_NAME // candidate	This probe set was annotated using the Matching Probes based pipeline to a Locus Link identifier using 1 transcripts. // false // Matching Probes // A	NM_017289(11)	ENSRNOT00000022246 // cdna:known chromosome:RGSC3.1:5:172213953:172225413:-1 // ensembl // 11 // --- /// GENSCAN00000088190 // cdna:Genscan chromosome:RGSC3.1:5:172213953:172225781:-1 // ensembl // 11 // --- /// NM_017289 // Rattus norvegicus gamma-aminob	---	0.000789727	0.0294304	0.970191	5.12692e-11	9.7892e-172	-0.610827	-0.430171
1395270_x_at	Rat Expression Array 230 2.0	Rattus norvegicus	36980	Consensus sequence	GenBank	Rn.37105.1	gb:AI228492 /DB_XREF=gi:3812379 /DB_XREF=EST225187 /CLONE=RBRCV61 /FEA=EST /CNT=2 /TID=Rn.37105.1 /TIER=ConsEnd /STK=1 /UG=Rn.37105 /UG_TITLE=ESTs, Highly similar to GAD RAT GAMMA-AMINOBUTYRIC-ACID RECEPTOR DELTA SUBUNIT PRECURSOR (R.norvegicus)	AI228492	Rn.37105	Rn.10927	June 2003 (HGSC v3.1)	chr5:172213534-172215140 (-) // 95.98 // q36	gamma-aminobutyric acid A receptor, delta	Gabrd	chr5q36	full length	ENSRNOG00000016385	29689	P18506	---	---	NP_058985.1	NM_017289	---	---	---	---	61901	---	6810 // transport // inferred from electronic annotation /// 6811 // ion transport // inferred from electronic annotation /// 6821 // chloride transport // inferred from electronic annotation /// 7214 // gamma-aminobutyric acid signaling pathway // inferr	5615 // extracellular space // inferred from electronic annotation /// 5887 // integral to plasma membrane // inferred from electronic annotation /// 16020 // membrane // inferred from electronic annotation /// 16021 // integral to membrane // inferred fr	4872 // receptor activity // inferred from electronic annotation /// 4890 // GABA-A receptor activity // inferred from direct assay /// 5216 // ion channel activity // inferred from electronic annotation /// 5230 // extracellular ligand-gated ion channel	---	---	---	IPR006202 // Neurotransmitter-gated ion-channel ligand binding domain /// IPR006029 // Neurotransmitter-gated ion-channel transmembrane region	NP_058985.1 // span:249-271,278-297,312-334,426-448 // numtm:4	0 // QTL_NAME // TRAIT_NAME // candidate	This probe set was annotated using the Genome Target Overlap based pipeline to a Locus Link identifier using 1 transcripts. // false // Genome Target Overlap // B	NM_017289	NM_017289 // Rattus norvegicus gamma-aminobutyric acid A receptor, delta (Gabrd), mRNA. // refseq // 0 // chr5:172213558-172225455(-) /// GENSCAN00000088190 // cdna:Genscan chromosome:RGSC3.1:5:172213953:172225781:-1 // ensembl // 0 // chr5:172213952-172	ENSRNOT00000022246 // ensembl // 1 // Cross Hyb Matching Probes /// GENSCAN00000088190 // ensembl // 1 // Cross Hyb Matching Probes /// NM_017289 // refseq // 1 // Cross Hyb Matching Probes	0.000789727	0.0294304	0.970191	5.12692e-11	9.7892e-172	-0.610827	-0.430171
1367930_at	Rat Expression Array 230 2.0	Rattus norvegicus	36980	Consensus sequence	GenBank	Rn.10928.1	gb:NM_017195.1 /DB_XREF=gi:8393414 /GEN=Basp2 /FEA=FLmRNA /CNT=33 /TID=Rn.10928.1 /TIER=FL+Stack /STK=12 /UG=Rn.10928 /LL=29423 /DEF=Rattus norvegicus brain abundant, membrane attached signal protein 2 (Basp2), mRNA. /PROD=brain abundant, membrane attache	NM_017195	Rn.10928	Rn.10928	June 2003 (HGSC v3.1)	chr11:60046673-60141560 (+) // 83.76 // q21	growth associated protein 43	Gap43	chr11q21	full length	ENSRNOG00000001528	29423	P07936	---	---	NP_058891.1	NM_017195	---	---	---	---	62071	---	1558 // regulation of cell growth // inferred from electronic annotation /// 7399 // neurogenesis // inferred from electronic annotation /// 40008 // regulation of growth // inferred from electronic annotation /// 42246 // tissue regeneration // inferred	16020 // membrane // inferred from electronic annotation /// 30424 // axon // inferred from electronic annotation /// 30426 // growth cone // inferred from electronic annotation	5516 // calmodulin binding // inferred from electronic annotation	---	---	---	IPR000048 // IQ calmodulin-binding region /// IPR001422 // Neuromodulin (GAP-43)	---	0 // QTL_NAME // TRAIT_NAME // candidate	This probe set was annotated using the Matching Probes based pipeline to a Locus Link identifier using 1 transcripts. // false // Matching Probes // A	NM_017195(11)	ENSRNOT00000002091 // cdna:known chromosome:RGSC3.1:11:60046674:60141558:1 // ensembl // 11 // --- /// ENSRNOT00000002091 // cdna:known chromosome:RGSC3.1:11:60046674:60141558:1 gene:ENSRNOG00000001528 // ensembl // 11 // --- /// NM_017195 // Rattus norve	---	0.00782399	0.0337257	0.894918	3.25542e-07	2.39037e-46	-1.26181	-0.934049
1368611_at	Rat Expression Array 230 2.0	Rattus norvegicus	36980	Consensus sequence	GenBank	Rn.10930.1	gb:NM_133570.1 /DB_XREF=gi:19424255 /GEN=Grp /FEA=FLmRNA /CNT=5 /TID=Rn.10930.1 /TIER=FL /STK=4 /UG=Rn.10930 /DEF=Rattus norvegicus gastrin-releasing peptide (Grp), mRNA. /PROD=gastrin-releasing peptide /FL=gb:M31176.1 gb:NM_133570.1	NM_133570	Rn.10930	Rn.10930	June 2003 (HGSC v3.1)	chr18:62235726-62249529 (+) // 98.52 // q12.1	gastrin releasing peptide	Grp	chr18q12.1	full length	ENSRNOG00000016999	171101	P24393	---	---	NP_598254.1	NM_133570	---	---	---	---	621740	---	7218 // neuropeptide signaling pathway // inferred from electronic annotation	5615 // extracellular space // inferred from electronic annotation	5184 // neuropeptide hormone activity // inferred from electronic annotation	---	---	---	IPR000874 // Bombesin-like peptide	---	0 // QTL_NAME // TRAIT_NAME // candidate	This probe set was annotated using the Matching Probes based pipeline to a Locus Link identifier using 1 transcripts. // false // Matching Probes // A	NM_133570(11)	ENSRNOT00000022845 // cdna:known chromosome:RGSC3.1:18:62235727:62249529:1 // ensembl // 11 // --- /// ENSRNOT00000022845 // cdna:known chromosome:RGSC3.1:18:62235727:62249529:1 gene:ENSRNOG00000016999 // ensembl // 11 // --- /// NM_133570 // Rattus norve	GENSCAN00000077851 // ensembl // 4 // Cross Hyb Matching Probes	0	0.0442681	0.937107	2.55647e-07	6.53306e-57	-1.07873	-0.866119
1369411_at	Rat Expression Array 230 2.0	Rattus norvegicus	36980	Consensus sequence	GenBank	Rn.10935.1	gb:NM_012566.1 /DB_XREF=gi:6978885 /GEN=Gfi1 /FEA=FLmRNA /CNT=2 /TID=Rn.10935.1 /TIER=FL /STK=2 /UG=Rn.10935 /LL=24388 /DEF=Rattus norvegicus Growth factor independent-1 (Gfi1), mRNA. /PROD=growth factor independent-1 /FL=gb:L06986.1 gb:NM_012566.1	NM_012566	Rn.10935	Rn.10935	June 2003 (HGSC v3.1)	chr14:2599331-2606681 (+) // 99.38 // p22	growth factor independent 1	Gfi1	chr14p22	full length	ENSRNOG00000002042	24388	Q07120	---	---	NP_036698.1	NM_012566	---	---	---	---	2680	---	6355 // regulation of transcription, DNA-dependent // inferred from electronic annotation /// 7638 // mechanosensory behavior // inferred from electronic annotation /// 42472 // inner ear morphogenesis // inferred from electronic annotation /// 42491 // a	5634 // nucleus // inferred from electronic annotation	3676 // nucleic acid binding // inferred from electronic annotation /// 3677 // DNA binding // inferred from electronic annotation /// 3700 // transcription factor activity // inferred from sequence or structural similarity /// 5524 // ATP binding // infe	---	---	---	IPR007087 // Zn-finger, C2H2 type	---	0 // QTL_NAME // TRAIT_NAME // candidate	This probe set was annotated using the Matching Probes based pipeline to a Locus Link identifier using 1 transcripts. // false // Matching Probes // A	NM_012566(11)	NM_012566 // Rattus norvegicus growth factor independent 1 (Gfi1), mRNA. // refseq // 11 // ---	---	0.00265423	0.0303958	0.840724	2.95406e-10	1.5422e-71	-1.36319	-1.11898
1380421_s_at	Rat Expression Array 230 2.0	Rattus norvegicus	36980	Consensus sequence	GenBank	Rn.42063.1	gb:AW532194 /DB_XREF=gi:7174608 /DB_XREF=UI-R-C4-alj-e-02-0-UI.s1 /CLONE=UI-R-C4-alj-e-02-0-UI /FEA=EST /CNT=3 /TID=Rn.42063.1 /TIER=ConsEnd /STK=2 /UG=Rn.42063 /UG_TITLE=ESTs, Highly similar to GFI1 RAT ZINC FINGER PROTEIN GFI-1 (R.norvegicus)	AW532194	Rn.42063	Rn.10935	June 2003 (HGSC v3.1)	chr14:2601979-2606685 (+) // 100.0 // p22	growth factor independent 1	Gfi1	chr14p22	full length	ENSRNOG00000002042	24388	Q07120	---	---	NP_036698.1	NM_012566	---	---	---	---	2680	---	6355 // regulation of transcription, DNA-dependent // inferred from electronic annotation /// 7638 // mechanosensory behavior // inferred from electronic annotation /// 42472 // inner ear morphogenesis // inferred from electronic annotation /// 42491 // a	5634 // nucleus // inferred from electronic annotation	3676 // nucleic acid binding // inferred from electronic annotation /// 3677 // DNA binding // inferred from electronic annotation /// 3700 // transcription factor activity // inferred from sequence or structural similarity /// 5524 // ATP binding // infe	---	---	---	IPR007087 // Zn-finger, C2H2 type	---	0 // QTL_NAME // TRAIT_NAME // candidate	This probe set was annotated using the Matching Probes based pipeline to a Locus Link identifier using 1 transcripts. // false // Matching Probes // A	NM_012566(11)	ENSRNOT00000002807 // cdna:known chromosome:RGSC3.1:14:2599383:2605609:1 // ensembl // 10 // --- /// GENSCAN00000037500 // cdna:Genscan chromosome:RGSC3.1:14:2599383:2605609:1 // ensembl // 10 // --- /// NM_012566 // Rattus norvegicus growth factor indepe	---	0.00265423	0.0303958	0.840724	2.95406e-10	1.5422e-71	-1.36319	-1.11898
1387988_at	Rat Expression Array 230 2.0	Rattus norvegicus	36980	Consensus sequence	GenBank	Rn.37466.1	gb:L17138.1 /DB_XREF=gi:388200 /FEA=FLmRNA /CNT=3 /TID=Rn.37466.1 /TIER=FL /STK=2 /UG=Rn.37466 /DEF=Rattus norvegicus 3beta-hydroxysteroid dehydrogenasedelta5-delta4 isomerase (3beta-HSD) mRNA, complete cds. /PROD=3 hydroxysteroid dehydrogenase /FL=gb:L17	L17138	Rn.37466	Rn.109394	June 2003 (HGSC v3.1)	chr2:193300095-193306025 (-) // 99.67 // q34 /// chr2:193350501-193351313 (-) // 51.56 // q34	hydroxy-delta-5-steroid dehydrogenase, 3 beta- and steroid delta-isomerase 1	Hsd3b1	chr2q34	---	ENSRNOG00000019454	29632	P22071 /// P22072 /// Q62878	---	---	NP_058961.3	NM_017265	---	---	---	---	67377	---	---	---	16853 // isomerase activity // traceable author statement /// 30283 // 3(or 17)beta-hydroxysteroid dehydrogenase activity // traceable author statement	Glucocorticoid_Mineralocorticoid_Metabolism // GenMAPP /// Steroid_Biosynthesis // GenMAPP	---	---	IPR002225 // 3-beta hydroxysteroid dehydrogenase/isomerase	---	0 // QTL_NAME // TRAIT_NAME // candidate	This probe set was annotated using the Matching Probes based pipeline to a Locus Link identifier using 1 transcripts. // false // Matching Probes // A	L17138(11)	ENSRNOT00000026306 // cdna:known chromosome:RGSC3.1:2:193300103:193306025:-1 // ensembl // 9 // --- /// L17138 // Rattus norvegicus 3beta-hydroxysteroid dehydrogenase/delta5-delta4 isomerase (3beta-HSD) mRNA, complete cds. // gb // 11 // ---	GENSCAN00000019551 // ensembl // 2 // Cross Hyb Matching Probes	0.00300235	0.0286641	0.924686	4.11615e-08	2.5229e-40	-1.1281	-0.84271
1368185_at	Rat Expression Array 230 2.0	Rattus norvegicus	36980	Consensus sequence	GenBank	Rn.10943.1	gb:NM_013189.1 /DB_XREF=gi:6980965 /GEN=Gnaz /FEA=FLmRNA /CNT=13 /TID=Rn.10943.1 /TIER=FL+Stack /STK=8 /UG=Rn.10943 /LL=25740 /DEF=Rattus norvegicus Guanine nucleotide binding protein, alpha (Gnaz), mRNA. /PROD=guanine nucleotide binding protein, alpha /F	NM_013189	Rn.10943	Rn.10943	June 2003 (HGSC v3.1)	chr20:14147068-14198741 (-) // 97.16 // p12	guanine nucleotide binding protein, alpha z subunit	Gnaz	chr20p12	full length	ENSRNOG00000001313	25740	P19627	---	---	NP_037321.1	NM_013189	---	---	---	---	2717	---	7165 // signal transduction // inferred from electronic annotation /// 7186 // G-protein coupled receptor protein signaling pathway // inferred from electronic annotation	5624 // membrane fraction // inferred from electronic annotation /// 5834 // heterotrimeric G-protein complex // inferred from electronic annotation /// 16020 // membrane // inferred from electronic annotation	3924 // GTPase activity // inferred from electronic annotation /// 4871 // signal transducer activity // inferred from electronic annotation /// 5525 // GTP binding // inferred from electronic annotation	G_Protein_Signaling // GenMAPP /// Calcium_regulation_in_cardiac_cells // GenMAPP	---	---	IPR001019 // Guanine nucleotide binding protein (G-protein), alpha subunit	---	0 // QTL_NAME // TRAIT_NAME // candidate	This probe set was annotated using the Matching Probes based pipeline to a Locus Link identifier using 1 transcripts. // false // Matching Probes // A	NM_013189(11)	ENSRNOT00000001779 // cdna:known chromosome:RGSC3.1:20:14147071:14198741:-1 // ensembl // 11 // --- /// ENSRNOT00000001779 // cdna:known chromosome:RGSC3.1:20:14147071:14198741:-1 gene:ENSRNOG00000001313 // ensembl // 11 // --- /// NM_013189 // Rattus nor	---	0.00296283	0.0305986	0.957292	8.17417e-07	9.21686e-125	-0.942424	-0.743563
1387095_at	Rat Expression Array 230 2.0	Rattus norvegicus	36980	Consensus sequence	GenBank	Rn.10943.1	gb:J03773.1 /DB_XREF=gi:204546 /FEA=FLmRNA /CNT=13 /TID=Rn.10943.1 /TIER=FL /STK=1 /UG=Rn.10943 /LL=25740 /UG_GENE=Gnaz /UG_TITLE=Guanine nucleotide binding protein, alpha /DEF=Rat guanine nucleotide-binding regulatory protein alpha subunit mRNA, complete	J03773	Rn.10943	Rn.10943	June 2003 (HGSC v3.1)	chr20:14147068-14198741 (-) // 97.16 // p12	guanine nucleotide binding protein, alpha z subunit	Gnaz	chr20p12	full length	ENSRNOG00000001313	25740	P19627	---	---	NP_037321.1	NM_013189	---	---	---	---	2717	---	7165 // signal transduction // inferred from electronic annotation /// 7186 // G-protein coupled receptor protein signaling pathway // inferred from electronic annotation	5624 // membrane fraction // inferred from electronic annotation /// 5834 // heterotrimeric G-protein complex // inferred from electronic annotation /// 16020 // membrane // inferred from electronic annotation	3924 // GTPase activity // inferred from electronic annotation /// 4871 // signal transducer activity // inferred from electronic annotation /// 5525 // GTP binding // inferred from electronic annotation	G_Protein_Signaling // GenMAPP /// Calcium_regulation_in_cardiac_cells // GenMAPP	---	---	IPR001019 // Guanine nucleotide binding protein (G-protein), alpha subunit	---	0 // QTL_NAME // TRAIT_NAME // candidate	This probe set was annotated using the Matching Probes based pipeline to a Locus Link identifier using 1 transcripts. // false // Matching Probes // A	NM_013189(11)	ENSRNOT00000001779 // cdna:known chromosome:RGSC3.1:20:14147071:14198741:-1 // ensembl // 11 // --- /// NM_013189 // Rattus norvegicus guanine nucleotide binding protein, alpha z subunit (Gnaz), mRNA. // refseq // 11 // ---	GENSCAN00000079089 // ensembl // 5 // Cross Hyb Matching Probes	0.00296283	0.0305986	0.957292	8.17417e-07	9.21686e-125	-0.942424	-0.743563
1369204_at	Rat Expression Array 230 2.0	Rattus norvegicus	36980	Consensus sequence	GenBank	Rn.10945.1	gb:NM_013185.1 /DB_XREF=gi:6981013 /GEN=Hck /FEA=FLmRNA /CNT=4 /TID=Rn.10945.1 /TIER=FL /STK=2 /UG=Rn.10945 /LL=25734 /DEF=Rattus norvegicus Hemopoietic cell tyrosine kinase (Hck), mRNA. /PROD=hemopoietic cell tyrosine kinase /FL=gb:M83666.1 gb:NM_013185.	NM_013185	Rn.10945	Rn.10945	June 2003 (HGSC v3.1)	chr3:143353318-143395900 (+) // 98.34 // q41	hemopoietic cell kinase	Hck	chr3q41	full length	ENSRNOG00000009331	25734	P50545 /// Q6AYV7	---	---	NP_037317.2	NM_013185	---	---	---	---	2785	---	6468 // protein amino acid phosphorylation // inferred from electronic annotation /// 7242 // intracellular signaling cascade // inferred from electronic annotation	---	4672 // protein kinase activity // inferred from electronic annotation /// 4674 // protein serine/threonine kinase activity // inferred from electronic annotation /// 4713 // protein-tyrosine kinase activity // inferred from electronic annotation /// 5524	---	hanks // 1.8.7 // AGC group ; AGC VIII Flowering plant PVPK1 homologs; PsPK5 // 1.0E-56	---	IPR001452 // SH3 /// IPR000980 // SH2 motif /// IPR000719 // Protein kinase	---	0 // QTL_NAME // TRAIT_NAME // candidate	This probe set was annotated using the Matching Probes based pipeline to a Locus Link identifier using 1 transcripts. // false // Matching Probes // A	NM_013185(11)	ENSRNOT00000012432 // cdna:known chromosome:RGSC3.1:3:143369713:143395619:1 // ensembl // 9 // --- /// NM_013185 // Rattus norvegicus hemopoietic cell kinase (Hck), mRNA. // refseq // 11 // ---	GENSCAN00000049249 // ensembl // 1 // Cross Hyb Matching Probes /// GENSCAN00000018417 // ensembl // 8 // Cross Hyb Matching Probes	0.0093558	0.036189	0.836103	1.48972e-07	6.60275e-33	-0.206263	-0.570843
										Rn.109457																																	0.0908806	0.117857	0.863588	8.68376e-12	9.98198e-07	0.416994	-0.988673
1387506_at	Rat Expression Array 230 2.0	Rattus norvegicus	36980	Consensus sequence	GenBank	Rn.10949.1	gb:NM_017077.1 /DB_XREF=gi:8393540 /GEN=Hnf3g /FEA=FLmRNA /CNT=3 /TID=Rn.10949.1 /TIER=FL /STK=2 /UG=Rn.10949 /LL=25100 /DEF=Rattus norvegicus Hepatocyte nuclear factor 3 gamma (Hnf3g), mRNA. /PROD=hepatocyte nuclear factor 3 gamma /FL=gb:L09648.1 gb:NM_0	NM_017077	Rn.10949	Rn.10949	June 2003 (HGSC v3.1)	chr1:78445690-78455064 (-) // 98.46 // q21	forkhead box A3	Foxa3	chr1q21-q22	full length	ENSRNOG00000014256	25100	P32183	---	---	NP_058773.1	NM_017077	---	---	---	---	2809	---	1678 // cell glucose homeostasis // inferred from electronic annotation /// 6355 // regulation of transcription, DNA-dependent // inferred from direct assay /// 9267 // cellular response to starvation // inferred from electronic annotation	5634 // nucleus // inferred from electronic annotation /// 5667 // transcription factor complex // inferred from electronic annotation	3677 // DNA binding // inferred from electronic annotation /// 3700 // transcription factor activity // inferred from electronic annotation /// 30528 // transcription regulator activity // inferred from electronic annotation	---	---	scop // a.4.5.Forkhead DNA-binding domain // All alpha proteins; DNA/RNA-binding 3-helical bundle; Winged helix DNA-binding domain; Forkhead DNA-binding domain // 4.0E-44	IPR001766 // Fork head transcription factor	---	0 // QTL_NAME // TRAIT_NAME // candidate	This probe set was annotated using the Matching Probes based pipeline to a Locus Link identifier using 1 transcripts. // false // Matching Probes // A	NM_017077(11)	ENSRNOT00000019219 // cdna:known chromosome:RGSC3.1:1:78446137:78455064:-1 // ensembl // 10 // --- /// NM_017077 // Rattus norvegicus forkhead box A3 (Foxa3), mRNA. // refseq // 11 // ---	GENSCAN00000021098 // ensembl // 3 // Cross Hyb Matching Probes	0.00181138	0.0310782	0.86672	9.04173e-11	8.10155e-42	-1.18929	-0.90732
[truncated: 2,268 more rows]
[truncated: 6 more columns]
