# Supplementary material for: Microarray-based approach identifies microRNAs and their target functional patterns in polycystic kidney disease
Source: BMC Genomics. 2008 Dec 23;9:624. doi: 10.1186/1471-2164-9-624 (PMC2640396; doi:10.1186/1471-2164-9-624)
Supplement: Additional file 2 — Curated pathway list. This table shows the curated pathways obtained from KEGG, Biocarta, MSigDB and GO. [file 1471-2164-9-624-S2.xls]

## Sheet: Tabelle1
Additional file 2: Curated Pathways obtained from KEGG, Biocarta, MSigDB and GO
Obs	pathway_dis_heal	hits	total	hits_percent	fisher	star
1	all	2463	6313	39015	.	.
2	Neuroactive_ligand_receptor_inte	138	188	73404	0.00000	***
3	Calcium_signaling_pathway	75	121	61983	0.00000	***
4	Cell_Communication	22	30	73333	0.00014	***
5	Jak_STAT_signaling_pathway	34	56	60714	0.00079	***
6	Type_I_diabetes_mellitus	13	17	76471	0.00191	**
7	ECM_receptor_interaction	18	27	66667	0.00330	**
8	Cytokine_cytokine_receptor_inter	38	70	54286	0.00656	**
9	GnRH_signaling_pathway	29	52	55769	0.01028	*
10	Taste_transduction	15	24	62500	0.01675	*
11	MAPK_signaling_pathway	62	128	48438	0.01790	*
12	Long_term_depression	25	46	54348	0.02459	*
13	Hematopoietic_cell_lineage	20	37	54054	0.04491	*
14	Cell_adhesion_molecules_CAMs	24	46	52174	0.04739	*
15	Long_term_potentiation	23	45	51111	0.06606	?
16	Maturity_onset_diabetes_of_the_y	10	17	58824	0.07830	?
17	Gap_junction	27	55	49091	0.08187	?
18	Olfactory_transduction	8	13	61538	0.08511	?
19	Proteasome	7	11	63636	0.08758	?
20	Cell_cycle	17	34	50000	0.12761	-
21	Regulation_of_actin_cytoskeleton	34	74	45946	0.13389	-
22	Porphyrin_and_chlorophyll_metabo	4	6	66667	0.16575	-
23	Adherens_junction	13	26	50000	0.17089	-
24	Complement_and_coagulation_casca	13	26	50000	0.17089	-
25	T_cell_receptor_signaling_pathwa	19	40	47500	0.17299	-
26	Amyotrophic_lateral_sclerosis_AL	6	11	54545	0.22503	-
27	Antigen_processing_and_presentat	12	25	48000	0.23462	-
28	Parkinson_s_disease	5	9	55556	0.24618	-
29	Glycerolipid_metabolism	11	23	47826	0.25414	-
30	gamma_Hexachlorocyclohexane_degr	4	7	57143	0.27087	-
31	Streptomycin_biosynthesis	3	5	60000	0.30050	-
32	Type_II_diabetes_mellitus	11	24	45833	0.31308	-
33	Focal_adhesion	30	71	42254	0.32744	-
34	Glycosphingolipid_biosynthes_glo	2	3	66667	0.33785	-
35	Glycosphingolipid_biosynthesis_l	2	3	66667	0.33785	-
36	Novobiocin_biosynthesis	2	3	66667	0.33785	-
37	RNA_polymerase	2	3	66667	0.33785	-
38	Ribosome	2	3	66667	0.33785	-
39	Linoleic_acid_metabolism	7	15	46667	0.35980	-
40	Metabolism_of_xenobiotics_by_cyt	9	20	45000	0.36916	-
41	Vitamin_B6_metabolism	1	1	100000	0.39015	-
42	Fc_epsilon_RI_signaling_pathway	16	38	42105	0.40669	-
43	C21_Steroid_hormone_metabolism	3	6	50000	0.43525	-
44	Pentose_phosphate_pathway	5	11	45455	0.44004	-
45	Apoptosis	16	39	41026	0.45806	-
46	Galactose_metabolism	4	9	44444	0.49261	-
47	Glycolysis_Gluconeogenesis	11	27	40741	0.49952	-
48	Toll_like_receptor_signaling_pat	11	27	40741	0.49952	-
49	Alkaloid_biosynthesis_I	2	4	50000	0.50773	-
50	Aminosugars_metabolism	2	4	50000	0.50773	-
51	Glycosphingolipid_biosynthesis_n	2	4	50000	0.50773	-
52	Prion_disease	2	4	50000	0.50773	-
53	Sulfur_metabolism	2	4	50000	0.50773	-
54	Adipocytokine_signaling_pathway	17	43	39535	0.52995	-
55	Androgen_and_estrogen_metabolism	5	12	41667	0.53372	-
56	Histidine_metabolism	5	12	41667	0.53372	-
57	Tyrosine_metabolism	8	20	40000	0.54842	-
58	Sphingolipid_metabolism	3	7	42857	0.55853	-
59	Fructose_and_mannose_metabolism	6	15	40000	0.56602	-
60	Huntington_s_disease	6	15	40000	0.56602	-
61	TGF_beta_signaling_pathway	14	36	38889	0.56917	-
62	Glycan_structures_biosynthesis_2	4	10	40000	0.59282	-
63	Tryptophan_metabolism	10	26	38462	0.59662	-
64	Purine_metabolism	21	55	38182	0.60112	-
65	Neurodegenerative_Disorders	8	21	38095	0.61570	-
66	Starch_and_sucrose_metabolism	5	13	38462	0.61942	-
67	Wnt_signaling_pathway	20	53	37736	0.62681	-
68	Aminoacyl_tRNA_biosynthesis	1	2	50000	0.62812	-
69	Bisphenol_A_degradation	1	2	50000	0.62812	-
70	Glycosaminoglycan_degradation	1	2	50000	0.62812	-
71	Pentose_and_glucuronate_intercon	1	2	50000	0.62812	-
72	Retinol_metabolism	1	2	50000	0.62812	-
73	Alkaloid_biosynthesis_II	2	5	40000	0.64589	-
74	Glycan_structures_degradation	2	5	40000	0.64589	-
75	Phenylalanine_tyrosine_and_trypt	2	5	40000	0.64589	-
76	Valine_leucine_and_isoleucine_bi	2	5	40000	0.64589	-
77	VEGF_signaling_pathway	13	35	37143	0.65165	-
78	Phenylalanine_metabolism	4	11	36364	0.68012	-
79	Glutathione_metabolism	6	17	35294	0.70841	-
80	Arginine_and_proline_metabolism	7	20	35000	0.72081	-
81	Insulin_signaling_pathway	22	61	36066	0.72567	-
82	Phosphatidylinositol_signaling_s	14	40	35000	0.75099	-
83	Dorso_ventral_axis_formation	2	6	33333	0.75120	-
84	Axon_guidance	16	46	34783	0.76933	-
85	Glycosylphosphatidylinositol_GPI	1	3	33333	0.77325	-
86	N_Glycan_degradation	1	3	33333	0.77325	-
87	O_Glycan_biosynthesis	1	3	33333	0.77325	-
88	B_cell_receptor_signaling_pathwa	8	24	33333	0.78052	-
89	Bile_acid_biosynthesis	6	19	31579	0.81503	-
90	Carbon_fixation	3	10	30000	0.81650	-
91	Nitrogen_metabolism	3	10	30000	0.81650	-
92	Regulation_of_autophagy	2	7	28571	0.82827	-
93	Glycerophospholipid_metabolism	10	31	32258	0.83055	-
94	Hedgehog_signaling_pathway	5	17	29412	0.85650	-
95	Notch_signaling_pathway	4	14	28571	0.86000	-
96	Pyrimidine_metabolism	4	14	28571	0.86000	-
97	Ascorbate_and_aldarate_metabolis	1	4	25000	0.86176	-
98	DNA_polymerase	1	4	25000	0.86176	-
99	One_carbon_pool_by_folate	1	4	25000	0.86176	-
100	Taurine_and_hypotaurine_metaboli	1	4	25000	0.86176	-
101	Nicotinate_and_nicotinamide_meta	2	8	25000	0.88310	-
102	Leukocyte_transendothelial_migra	12	39	30769	0.89089	-
103	Lysine_degradation	4	15	26667	0.89660	-
104	Circadian_rhythm	3	12	25000	0.90576	-
105	Urea_cycle_and_metabolism_of_ami	3	12	25000	0.90576	-
106	beta_Alanine_metabolism	3	12	25000	0.90576	-
107	Arachidonic_acid_metabolism	9	31	29032	0.91000	-
108	N_Glycan_biosynthesis	1	5	20000	0.91573	-
109	Riboflavin_metabolism	1	5	20000	0.91573	-
110	SNARE_interactions_in_vesicular_	4	16	25000	0.92449	-
111	ABC_transporters_General	3	13	23077	0.93363	-
112	Alanine_and_aspartate_metabolism	3	13	23077	0.93363	-
113	Glutamate_metabolism	3	13	23077	0.93363	-
114	Inositol_phosphate_metabolism	6	23	26087	0.93520	-
115	Tight_junction	11	39	28205	0.94250	-
116	Cysteine_metabolism	2	10	20000	0.94749	-
117	_1_and_2_Methylnaphthalene_degra	1	6	16667	0.94863	-
118	Pyruvate_metabolism	3	14	21429	0.95371	-
119	Biosynthesis_of_steroids	1	7	14286	0.96869	-
120	Folate_biosynthesis	1	7	14286	0.96869	-
121	Butanoate_metabolism	4	20	20000	0.98040	-
122	mTOR_signaling_pathway	4	20	20000	0.98040	-
123	Limonene_and_pinene_degradation	1	8	12500	0.98092	-
124	Glycine_serine_and_threonine_met	3	17	17647	0.98502	-
125	Glycan_structures_biosynthesis_1	2	14	14286	0.99026	-
126	Oxidative_phosphorylation	4	24	16667	0.99544	-
127	Fatty_acid_metabolism	5	29	17241	0.99703	-
128	ATP_synthesis	1	12	8333	0.99737	-
129	Alzheimer_s_disease	1	12	8333	0.99737	-
130	Propanoate_metabolism	2	18	11111	0.99832	-
131	Valine_leucine_and_isoleucine_de	2	24	8333	0.99989	-
132	Aminophosphonate_metabolism	0	3	0.000	100000	-
133	Atrazine_degradation	0	2	0.000	100000	-
134	Basal_transcription_factors	0	5	0.000	100000	-
135	Benzoate_degradation_via_CoA_lig	0	5	0.000	100000	-
136	Benzoate_degradation_via_hydroxy	0	3	0.000	100000	-
137	Caprolactam_degradation	0	6	0.000	100000	-
138	Chondroitin_sulfate_biosynthesis	0	2	0.000	100000	-
139	Citrate_cycle_TCA_cycle	0	12	0.000	100000	-
140	Cyanoamino_acid_metabolism	0	1	0.000	100000	-
141	D_Glutamine_and_D_glutamate_meta	0	3	0.000	100000	-
142	Dentatorubropallidoluysian_atrop	0	6	0.000	100000	-
143	Ethylbenzene_degradation	0	2	0.000	100000	-
144	Fatty_acid_biosynthesis	0	3	0.000	100000	-
145	Fatty_acid_elongation_in_mitocho	0	6	0.000	100000	-
146	Glycosphingolipid_biosynthes_gan	0	1	0.000	100000	-
147	Glyoxylate_and_dicarboxylate_met	0	4	0.000	100000	-
148	Heparan_sulfate_biosynthesis	0	3	0.000	100000	-
149	Inositol_metabolism	0	1	0.000	100000	-
150	Methane_metabolism	0	2	0.000	100000	-
151	Methionine_metabolism	0	4	0.000	100000	-
152	Monoterpenoid_biosynthesis	0	1	0.000	100000	-
153	Nucleotide_sugars_metabolism	0	4	0.000	100000	-
154	Pantothenate_and_CoA_biosynthesi	0	7	0.000	100000	-
155	Protein_export	0	2	0.000	100000	-
156	Reductive_carboxylate_cycle_CO2_	0	6	0.000	100000	-
157	Selenoamino_acid_metabolism	0	5	0.000	100000	-
158	Stilbene_coumarine_and_lignin_bi	0	1	0.000	100000	-
159	Styrene_degradation	0	1	0.000	100000	-
160	Synthesis_and_degradation_of_ket	0	4	0.000	100000	-
161	Terpenoid_biosynthesis	0	2	0.000	100000	-
162	Tetrachloroethene_degradation	0	3	0.000	100000	-
163	Ubiquinone_biosynthesis	0	1	0.000	100000	-
