# Supplementary material for: Microarray-based approach identifies microRNAs and their target functional patterns in polycystic kidney disease
Source: BMC Genomics. 2008 Dec 23;9:624. doi: 10.1186/1471-2164-9-624 (PMC2640396; doi:10.1186/1471-2164-9-624)
Supplement: Additional file 3 — Categories of pathways. This table shows the pathway categories based on KEGG annotation for significantly regulated genes on Affymetrix chips. [file 1471-2164-9-624-S3.xls]

## Sheet: Sheet1
Additional file 3: Pathway categories for significantly regulated genes on Affymetrix chips
Category	Pathway	Significantly regulated genes
1-Cell Communication	Adherens junction	ACTN1,IGF1R,PTPN6,RAC1,RHOA
	**Cell Communication	COL3A1,COL5A1,DES,FN1,GJA1,GJA9,GJB5,KRT1-19,LMNA,SPP1,VIM
	Focal adhesion	ACTN1,BAD,BIRC3,COL3A1,COL5A1,FN1,IGF1R,ITGB1,JUN,MAPK10,PAK3,PDGFRB,RAC1,RAP1B,RHOA,SPP1,VEGFC
	Gap junction	ADRB1,CDC2A,GJA1,GJA9,GRM5,GUCY1A2,HTR2A,HTR2B,PDGFRB,TUBB5
	Tight junction	ACTN1,CDK4,MYH9,RAB13,RHOA,SPNA2
2-Signal Transduction	**Calcium signaling pathway	ADRA1D,ADRB1,ATP2B2,ATP2B3,AVPR1B,BST1,CACNA1B,CAMK2A,CCKAR,CCKBR,CHRM3,EDNRA,GRIN1,GRIN2D,GRM5,GRPR,HTR2A,HTR2B,HTR7,ITPKA,LHCGR,OXTR,P2RX1,P2RX2,P2RX3,P2RX7,PDE1C,PDGFRB,PHKG1,PLCD4
	**Jak STAT signaling pathway	BCL2L1,CNTF,CSF3,EPO,EPOR,IL10RA,IL12B,IL13,IL2RA,IL3,IL5,IL5RA,IL9R,JAK1,JAK3,MYC,PRL,PTPN6,STAT3,TPO
	**MAPK signaling pathway	CACNA1B,CACNB2,CACNG4,CACNG8,DUSP6,FGF2,FGF20,FGF6,FGF8,IL1A,JUN,MAP3K1,MAPK10,MYC,NTRK2,PDGFRB,PLA2G1B,PTPN5,RAC1,RAP1B,TGFB1,TGFB2,TGFB3,TNFRSF1A,TP53
	Notch signaling pathway	DLL1,HES5
	Phosphatidylinositol signaling	ITPKA,PLCD4
	TGF beta signaling pathway	DCN,MYC,RHOA,SMAD1,TGFB1,TGFB2,TGFB3
	Wnt signaling pathway	CAMK2A,FZD2,JUN,MAPK10,MYC,RAC1,RHOA,TP53
	mTOR signaling pathway	VEGFC
	VEGF signaling pathway	BAD,PLA2G1B,RAC1
3-Immune System	Antigen processing and present	B2M,CD74,RT1-KE4
	B cell receptor signaling pathway	JUN,PTPN6,RAC1
	Complement and coagulation cas	C1QB,CPB2,FGB,MASP2,PLAT
	Fc epsilon RI signaling pathway	IL13,IL3,IL5,MAPK10,MS4A2,PDK1,PLA2G1B,RAC1
	**Hematopoietic cell lineage	CD24,CD37,CD44,CSF3,EPO,EPOR,IL1A,IL2RA,IL3,IL5,IL5RA,IL9R,TPO
	Leukocyte transendothelial mig	ACTN1,ICAM1,ITGB1,RAC1,RAP1B,RHOA
	T cell receptor signaling path	CDK4,CTLA4,IL5,JUN,PAK3,PDK1,PTPN6,RHOA
	Toll like receptor signaling p	IL12B,JUN,LBP,MAPK10,RAC1
4-Cell Growth and Death	Apoptosis	BAD,BCL2L1,BIRC3,IL1A,IL3,TNFRSF1A,TP53
	**Cell cycle	CCNB1,CDC20,CDC2A,CDK4,CDKN1A,PTTG1,TGFB1,TGFB2,TGFB3,TP53,YWHAB
**1-Signaling Molecules and Interaction	**Cell adhesion molecules CAMs	CTLA4,ICAM1,ITGB1,NEGR1,NLGN3,RT1-KE4,SDC4,SELL
	**Cytokine cytokine receptor int	CNTF,CSF3,CX3CL1,EPO,EPOR,IL10RA,IL12B,IL13,IL1A,IL2RA,IL3,IL5,IL5RA,IL8RB,IL9R,PRL,TNFRSF1A,TPO
	**ECM receptor interaction	CD44,COL3A1,COL5A1,FN1,ITGB1,SDC4,SPP1,SV2A,SV2B
	**Neuroactive ligand receptor in	ADRA2C,ADRB1,AVPR1B,CALCR,CCKAR,CCKBR,CHRM3,CNR1,DRD3,EDN2,EDNRA,FSHB,GABRA3,GABRB2,GABRD,GABRG3,GABRR1,GHSR,GIP,GLP1R,GLRA2,GLRA3,GRIA3,GRIK2,GRIN1,GRIN2B,GRIN2D,GRM2,GRM5,GRM7,GRM8,GRP,GRPR,HRH3,HTR2A,HTR2B,HTR7,LHCGR,MC4R,MC5R,OXTR,P2RX1,P2RX2,P2RX3,P2RX7,P2RY4,PPYR1,PRL,PTH,PTHR2,SSTR1,TRH,TSHB,TSHR,UTS2R
6-Endocrine System	Adipocytokine signaling pathwa	ACSL5,IRS1,JAK1,JAK3,MAPK10,PPARA,STAT3,TNFRSF1A
	**GnRH signaling pathway	CAMK2A,FSHB,JUN,MAP3K1,MAPK10,MMP14,PLA2G1B
	Insulin signaling pathway	BAD,FLOT1,GCK,IRS1,MAPK10,PHKG1
7-Cell Motility	Regulation of actin cytoskelet	ACTN1,CHRM3,FGF2,FGF20,FGF6,FGF8,FN1,ITGB1,MYH9,PAK3,PDGFRB,RAC1,RHOA
8-Amino Acid Metabolism	Alanine and aspartate metaboli	GOT2
	Arginine and proline metabolis	ABP1,GOT2,OTC
	Cysteine metabolism	GOT2
	Glutamate metabolism	GOT2,PPAT
	Glutathione metabolism	GPX2,GSTM5
	Glycine serine and threonine m	ABP1
	Histidine metabolism	ABP1,ALDH3A1,HDC
	Lysine degradation	PLOD1
	Phenylalanine metabolism	ABP1,ALDH3A1,GOT2
	Phenylalanine tyrosine and try	GOT2
	Tryptophan metabolism	ABP1,CYP1B1
	Tyrosine metabolism	ABP1,ADH7,ALDH3A1,GOT2,TPO
	beta Alanine metabolism	ABP1
	Urea cycle and metabolism of a	OTC
	Valine leucine and isoleucine	PDHA2
9-Metabolic Disorder	Maturity onset diabetes of the	FOXA3,GCK,NKX6-1,NR5A2,ONECUT1,PAX4
	**Type I diabetes mellitus	IL12B,IL1A,PTPRN2,RT1-KE4
	Type II diabetes mellitus	CACNA1B,GCK,IRS1,KCNJ11,MAPK10
10-Metabolism of Cofactors and Vitamins	One carbon pool by folate	ATIC
	Nicotinate and nicotinamide me	BST1
	Porphyrin and chlorophyll meta	CP
	Retinol metabolism	ALDH1A2
	Riboflavin metabolism	ACPP
11-Neurodegenerative Disorders	Amyotrophic lateral sclerosis	BAD,BCL2L1,SSR4,TP53
	Huntington s disease	HAP1,TP53
	Neurodegenerative Disorders	APBA1,BAD,BCL2L1,PARK2
	Parkinson s disease	PARK2
12-Development	Axon guidance	EPHA3,EPHA7,ITGB1,PAK3,RAC1,RHOA
13-Energy Metabolism	Carbon fixation	ALDOC,GOT2,TKT
	Nitrogen metabolism	CA3,CA5A
	Sulfur metabolism	STE
14-Lipid Metabolism	Androgen and estrogen metaboli	HSD3B1,STE
	Arachidonic acid metabolism	CYP2C70,GPX2,PLA2G1B
	Bile acid biosynthesis	ADH7,CYP7A1
	C21 Steroid hormone metabolism	HSD3B1
	Fatty acid metabolism	ACSL5,ADH7
	Glycerolipid metabolism	ADH7,AGPAT4,LIPC,LIPF
	Glycerophospholipid metabolism	AGPAT4,PLA2G1B
	Linoleic acid metabolism	CYP2C70,PLA2G1B
15-Folding, Sorting and Degradation	Proteasome	PSMB2,PSMB4
	SNARE interactions in vesicula	STX6,VAMP1
16-Membrane Transport	ABC transporters General	ABCB9
17-Biosynthesis of Secondary Metabolites	Alkaloid biosynthesis I	GOT2
	Alkaloid biosynthesis II	ABP1
	Novobiocin biosynthesis	GOT2
	Streptomycin biosynthesis	GCK,HK3
18-Nervous System	**Long term depression	GNAO,GNAZ,GRIA3,GRM5,GUCY1A2,IGF1R,PLA2G1B
	Long term potentiation	CAMK2A,GRIN1,GRIN2B,GRIN2D,GRM5,RAP1B
19-Xenobiotics Biodegradation and Metabolism	1 and 2 Methylnaphthalene deg	ADH7
	Bisphenol A degradation	PON1
	Metabolism of xenobiotics by c	ADH7,ALDH3A1,CYP1B1,CYP2C70,GSTM5
	gamma Hexachlorocyclohexane de	ACPP,PON1
20-Carbohydrate Metabolism	Aminosugars metabolism	HK3
	Butanoate metabolism	PDHA2
	Fructose and mannose metabolis	ALDOC,HK3,PFKFB2
	Galactose metabolism	GCK,HK3
	Glycolysis Gluconeogenesis	ADH7,ALDH3A1,ALDOC,GCK,HK3,PDHA2
	Inositol phosphate metabolism	ITPKA,PLCD4
	Pentose phosphate pathway	ALDOC,TKT
	Pyruvate metabolism	PDHA2
	Starch and sucrose metabolism	GCK,HK3
21-Nucleotide Metabolism	Purine metabolism	AMPD1,ATIC,GUCY1A2,IMPDH2,PDE1C,PDE7B,PPAT,UOX
22-Translation	Ribosome	RPS15
23- Glycan Biosynthesis and Metabolism	Glycan structures biosynthesis	GALNT5,MGAT5
	N Glycan biosynthesis	MGAT5
	O Glycan biosynthesis	GALNT5
24-Sensory system	Olfactory transduction	CAMK2A,PDE1C
	**Taste transduction	CACNA1B,TAS2R41,TAS2R5,TAS2R7
**Significantly overrepresented pathways from ORA
